# Supplementary material for: ﻿Diversity and host plant utilization of leaf-mining beetles of Chrysomeloidea (Coleoptera) in Japan
Source: Zookeys. 2025 May 16;1238:209–68. doi: 10.3897/zookeys.1238.124514 (PMC12102670; doi:10.3897/zookeys.1238.124514)
Supplement: XML Treatment for Sybra ordinata [file zookeys.1238.124514-treatment2.xml]

<!DOCTYPE tp:taxon-treatment
  PUBLIC "-//TaxonX//DTD Taxonomic Treatment Publishing DTD v0 20100105//EN" "tax-treatment-NSO.dtd">
<tp:taxon-treatment xmlns:tp="http://www.plazi.org/taxpub"><tp:treatment-meta><kwd-group><label>Taxon classification</label><kwd>
                <named-content content-type="kingdom">Animalia</named-content>
              </kwd><kwd>
                <named-content content-type="order">Coleoptera</named-content>
              </kwd><kwd>
                <named-content content-type="family">﻿Cerambycidae</named-content>
              </kwd></kwd-group><mixed-citation publication-type="journal"><person-group><name><surname>Kato</surname><given-names>Makoto</given-names></name><name><surname>Imada</surname><given-names>Yume</given-names></name></person-group><article-title>﻿Diversity and host plant utilization of leaf-mining beetles of <tp:taxon-name><tp:taxon-name-part taxon-name-part-type="superfamily">Chrysomeloidea</tp:taxon-name-part></tp:taxon-name> (<tp:taxon-name><tp:taxon-name-part taxon-name-part-type="order">Coleoptera</tp:taxon-name-part></tp:taxon-name>) in Japan</article-title><source>Zookeys</source><day>16</day><month>05</month><year>2025</year><volume>1238</volume><fpage>209</fpage><lpage>268</lpage><pub-id pub-id-type="doi">10.3897/zookeys.1238.124514</pub-id></mixed-citation></tp:treatment-meta><tp:nomenclature><label>﻿</label><tp:taxon-name>
              <object-id xmlns:xlink="http://www.w3.org/1999/xlink" content-type="arpha" xlink:type="simple">1815AF37-60B1-5689-BB69-0C3626FB9ED5</object-id>
              <tp:taxon-name-part taxon-name-part-type="genus" reg="Sybra">Sybra</tp:taxon-name-part>
              <tp:taxon-name-part taxon-name-part-type="species" reg="ordinata">ordinata</tp:taxon-name-part>
            </tp:taxon-name><tp:taxon-authority>Bates, 1873</tp:taxon-authority><xref ref-type="fig" rid="F1">Fig. 1G–I</xref></tp:nomenclature><tp:treatment-sec sec-type="host" id="SECID0EYSBK"><title>Host plant.</title><p><tp:taxon-name><tp:taxon-name-part taxon-name-part-type="family">Cycadaceae</tp:taxon-name-part></tp:taxon-name>: <italic><tp:taxon-name><tp:taxon-name-part taxon-name-part-type="genus" reg="Cycas">Cycas</tp:taxon-name-part><tp:taxon-name-part taxon-name-part-type="species" reg="revoluta">revoluta</tp:taxon-name-part></tp:taxon-name></italic> (Fig. <xref ref-type="fig" rid="F1">1H, I</xref>) (<xref ref-type="bibr" rid="B23">Kato 2001</xref>). Wood of <italic><tp:taxon-name><tp:taxon-name-part taxon-name-part-type="genus" reg="Ficus">Ficus</tp:taxon-name-part><tp:taxon-name-part taxon-name-part-type="species" reg="superba">superba</tp:taxon-name-part></tp:taxon-name></italic> (Miq.), <italic><tp:taxon-name><tp:taxon-name-part taxon-name-part-type="genus" reg="Ficus">Ficus</tp:taxon-name-part><tp:taxon-name-part taxon-name-part-type="species" reg="erecta">erecta</tp:taxon-name-part></tp:taxon-name></italic> Thunb., <italic><tp:taxon-name><tp:taxon-name-part taxon-name-part-type="genus" reg="Pittosporum">Pittosporum</tp:taxon-name-part><tp:taxon-name-part taxon-name-part-type="species" reg="tobira">tobira</tp:taxon-name-part></tp:taxon-name></italic> (Thunb.), and <italic><tp:taxon-name><tp:taxon-name-part taxon-name-part-type="genus" reg="Boehmeria">Boehmeria</tp:taxon-name-part><tp:taxon-name-part taxon-name-part-type="species" reg="biloba">biloba</tp:taxon-name-part></tp:taxon-name></italic> Wedd. are also used as larval hosts (<xref ref-type="bibr" rid="B7">Coleopterological Society of Japan 1984</xref>).</p></tp:treatment-sec><tp:treatment-sec sec-type="Leaf mines" id="SECID0EPVBK"><title>Leaf mines.</title><p>Linear mine in a leaf stalk. The adult female bites the lower surface of the leaf stalk and inserts eggs into the scar (Fig. <xref ref-type="fig" rid="F1">1H</xref>). The larva mines the woody leaf stalk linearly, but does not enter leaflets. The fully grown larva pupates in the mine (Fig. <xref ref-type="fig" rid="F1">1I</xref>).</p></tp:treatment-sec><tp:treatment-sec sec-type="material" id="SECID0EGWBK"><title>Material examined.</title><p>• 5 adults, Haneji, Nago, Okinawa Is., Okinawa Pref., 1-II-1998 (as larva on <italic><tp:taxon-name><tp:taxon-name-part taxon-name-part-type="genus" reg="Cycas">Cycas</tp:taxon-name-part><tp:taxon-name-part taxon-name-part-type="species" reg="revoluta">revoluta</tp:taxon-name-part></tp:taxon-name></italic>), emerged on ?-V-1998; 2 adults, Hedo, Kunigami, Okinawa Is., Okinawa Pref., 1-II-1998 (as larva on <italic><tp:taxon-name><tp:taxon-name-part taxon-name-part-type="genus" reg="Cycas">Cycas</tp:taxon-name-part><tp:taxon-name-part taxon-name-part-type="species" reg="revoluta">revoluta</tp:taxon-name-part></tp:taxon-name></italic>), emerged on 20-III-1998.</p></tp:treatment-sec><tp:treatment-sec><!--Section generated to contain objects referenced in tp:taxon-treatment.--><fig id="F1" position="float" orientation="portrait"><object-id xmlns:xlink="http://www.w3.org/1999/xlink" content-type="doi" xlink:type="simple">10.3897/zookeys.1238.124514.figure1</object-id><object-id xmlns:xlink="http://www.w3.org/1999/xlink" content-type="arpha" xlink:type="simple">D56B0B3D-CE6B-58B4-BF08-958F892B0C5F</object-id><label>Figure 1.</label><caption><p>Two cerambycid species associated with <italic><tp:taxon-name><tp:taxon-name-part taxon-name-part-type="genus" reg="Cycas">Cycas</tp:taxon-name-part></tp:taxon-name> revouta: <tp:taxon-name><tp:taxon-name-part taxon-name-part-type="genus" reg="Mimectatina">Mimectatina</tp:taxon-name-part><tp:taxon-name-part taxon-name-part-type="species" reg="meridiana">meridiana</tp:taxon-name-part><tp:taxon-name-part taxon-name-part-type="subspecies" reg="ohirai">ohirai</tp:taxon-name-part></tp:taxon-name></italic> (<bold>A–F</bold>) and <italic><tp:taxon-name><tp:taxon-name-part taxon-name-part-type="genus" reg="Sybra">Sybra</tp:taxon-name-part><tp:taxon-name-part taxon-name-part-type="species" reg="flavostriata">flavostriata</tp:taxon-name-part><tp:taxon-name-part taxon-name-part-type="subspecies" reg="flavostriata">flavostriata</tp:taxon-name-part></tp:taxon-name></italic> (<bold>G–I</bold>). <bold>A, G</bold> adult habitus <bold>B</bold> flowering cycad <bold>C</bold> flowering megasporophyll <bold>D</bold> cross section of mined megasporophyll <bold>E</bold> mine of megasporophyll <bold>F</bold> pupa in the mine <bold>H</bold> oviposition scars on leaf stalk <bold>I</bold> larva mining the leaf stalk.</p></caption><graphic xmlns:xlink="http://www.w3.org/1999/xlink" xlink:href="zookeys-1238-209_article-124514__-g001.jpg" position="float" orientation="portrait" xlink:type="simple" id="oo_1331556.jpg"><uri content-type="original_file" xlink:type="simple">https://binary.pensoft.net/fig/1331556</uri></graphic></fig></tp:treatment-sec><ref-list><ref id="B23"><mixed-citation xmlns:xlink="http://www.w3.org/1999/xlink" xlink:type="simple"><person-group><name name-style="western"><surname>Kato</surname><given-names>M</given-names></name></person-group> (<year>2001</year>) <article-title>Insect fauna associated with <italic><tp:taxon-name><tp:taxon-name-part taxon-name-part-type="genus">Cycas</tp:taxon-name-part><tp:taxon-name-part taxon-name-part-type="species">revoluta</tp:taxon-name-part></tp:taxon-name></italic> (<tp:taxon-name><tp:taxon-name-part taxon-name-part-type="family">Cycadaceae</tp:taxon-name-part></tp:taxon-name>), with a discovery of a cerambycid megasporophyll miner.</article-title><source>Special Publication of the Japanese Coleopterological Society</source><volume>1</volume>: <fpage>73</fpage>–<lpage>78</lpage>.</mixed-citation></ref><ref id="B7"><mixed-citation xmlns:xlink="http://www.w3.org/1999/xlink" xlink:type="simple">Coleopterological Society of Japan (<year>1984</year>) <source>The longicorn-beetles of Japan in color.</source><publisher-name>Kôdansha</publisher-name>, <publisher-loc>Tokyo</publisher-loc>, <size units="page">565 pp</size>.</mixed-citation></ref></ref-list></tp:taxon-treatment>
