# Supplementary material for: ﻿Diversity and host plant utilization of leaf-mining beetles of Chrysomeloidea (Coleoptera) in Japan
Source: Zookeys. 2025 May 16;1238:209–68. doi: 10.3897/zookeys.1238.124514 (PMC12102670; doi:10.3897/zookeys.1238.124514)
Supplement: XML Treatment for Zeugophora hozumii [file zookeys.1238.124514-treatment9.xml]

<!DOCTYPE tp:taxon-treatment
  PUBLIC "-//TaxonX//DTD Taxonomic Treatment Publishing DTD v0 20100105//EN" "tax-treatment-NSO.dtd">
<tp:taxon-treatment xmlns:tp="http://www.plazi.org/taxpub"><tp:treatment-meta><kwd-group><label>Taxon classification</label><kwd>
                <named-content content-type="kingdom">Animalia</named-content>
              </kwd><kwd>
                <named-content content-type="order">Coleoptera</named-content>
              </kwd><kwd>
                <named-content content-type="family">﻿Megalopodidae</named-content>
              </kwd></kwd-group><mixed-citation publication-type="journal"><person-group><name><surname>Kato</surname><given-names>Makoto</given-names></name><name><surname>Imada</surname><given-names>Yume</given-names></name></person-group><article-title>﻿Diversity and host plant utilization of leaf-mining beetles of <tp:taxon-name><tp:taxon-name-part taxon-name-part-type="superfamily">Chrysomeloidea</tp:taxon-name-part></tp:taxon-name> (<tp:taxon-name><tp:taxon-name-part taxon-name-part-type="order">Coleoptera</tp:taxon-name-part></tp:taxon-name>) in Japan</article-title><source>Zookeys</source><day>16</day><month>05</month><year>2025</year><volume>1238</volume><fpage>209</fpage><lpage>268</lpage><pub-id pub-id-type="doi">10.3897/zookeys.1238.124514</pub-id></mixed-citation></tp:treatment-meta><tp:nomenclature><label>﻿</label><tp:taxon-name>
              <object-id xmlns:xlink="http://www.w3.org/1999/xlink" content-type="arpha" xlink:type="simple">DBE888AD-23FD-5D62-AF7F-6C5C2F140703</object-id>
              <tp:taxon-name-part taxon-name-part-type="genus" reg="Zeugophora">Zeugophora</tp:taxon-name-part>
              <tp:taxon-name-part taxon-name-part-type="species" reg="hozumii">hozumii</tp:taxon-name-part>
            </tp:taxon-name><tp:taxon-authority>Chûjô, 1953</tp:taxon-authority><xref ref-type="fig" rid="F2">Fig. 2T–V</xref></tp:nomenclature><tp:treatment-sec sec-type="host" id="SECID0ESDDK"><title>Host plant.</title><p><tp:taxon-name><tp:taxon-name-part taxon-name-part-type="family">Salicaceae</tp:taxon-name-part></tp:taxon-name>: <italic><tp:taxon-name><tp:taxon-name-part taxon-name-part-type="genus" reg="Salix">Salix</tp:taxon-name-part><tp:taxon-name-part taxon-name-part-type="species" reg="cardiophylla">cardiophylla</tp:taxon-name-part></tp:taxon-name></italic> Trautv. et C. A. Mey. Although <xref ref-type="bibr" rid="B39">Takemoto (2019)</xref> lists <italic><tp:taxon-name><tp:taxon-name-part taxon-name-part-type="genus" reg="Salix">Salix</tp:taxon-name-part><tp:taxon-name-part taxon-name-part-type="species" reg="caprea">caprea</tp:taxon-name-part></tp:taxon-name></italic> L. as a host plant, this record is not confirmed.</p></tp:treatment-sec><tp:treatment-sec sec-type="Leaf mine" id="SECID0EXEDK"><title>Leaf mine.</title><p>Black upper-layer linear-blotch mine on mature leaf (Fig. <xref ref-type="fig" rid="F2">2V</xref>). The egg is laid in the leaf blade, and the hatched larva constructs a linear-blotch mine, the upper surface of which turns black. Frass is granular, scattered throughout the mine. The fully grown larva exits the mined leaf, falls to the ground, pupates underground, and hibernates as a pupa.</p></tp:treatment-sec><tp:treatment-sec sec-type="material" id="SECID0ETFDK"><title>Material examined.</title><p>• 8 adults and many leaf mines, Kitazawa Tôge, Ina, Nagano Pref., 30-VII-2016, feeding lower surface of leaf of <italic><tp:taxon-name><tp:taxon-name-part taxon-name-part-type="genus" reg="Salix">Salix</tp:taxon-name-part><tp:taxon-name-part taxon-name-part-type="species" reg="cardiophylla">cardiophylla</tp:taxon-name-part></tp:taxon-name></italic> (Fig. <xref ref-type="fig" rid="F2">2T–V</xref>); • 1 adult, Azusa-gawa, Matsumoto, Nagano Pref., 24-X-2020 (as larva on <italic><tp:taxon-name><tp:taxon-name-part taxon-name-part-type="genus" reg="Salix">Salix</tp:taxon-name-part><tp:taxon-name-part taxon-name-part-type="species" reg="cardiophylla">cardiophylla</tp:taxon-name-part></tp:taxon-name></italic>), emerged on 22-III-2021.</p></tp:treatment-sec><tp:treatment-sec><!--Section generated to contain objects referenced in tp:taxon-treatment.--><fig id="F2" position="float" orientation="portrait"><object-id xmlns:xlink="http://www.w3.org/1999/xlink" content-type="doi" xlink:type="simple">10.3897/zookeys.1238.124514.figure2</object-id><object-id xmlns:xlink="http://www.w3.org/1999/xlink" content-type="arpha" xlink:type="simple">D7894857-AB91-5A99-A81B-958DE26F663A</object-id><label>Figure 2.</label><caption><p>Habitus and feeding scars of adult beetles and leaf mines of eight <italic><tp:taxon-name><tp:taxon-name-part taxon-name-part-type="genus" reg="Zeugophora">Zeugophora</tp:taxon-name-part></tp:taxon-name></italic> species <bold>A, B</bold><italic><tp:taxon-name><tp:taxon-name-part taxon-name-part-type="genus" reg="Zeugophora">Z.</tp:taxon-name-part><tp:taxon-name-part taxon-name-part-type="species" reg="nigricolis">nigricolis</tp:taxon-name-part></tp:taxon-name></italic><bold>C–E</bold><italic><tp:taxon-name><tp:taxon-name-part taxon-name-part-type="genus" reg="Zeugophora">Z.</tp:taxon-name-part><tp:taxon-name-part taxon-name-part-type="species" reg="unifasciata">unifasciata</tp:taxon-name-part></tp:taxon-name></italic><bold>F–I</bold><italic><tp:taxon-name><tp:taxon-name-part taxon-name-part-type="genus" reg="Zeugophora">Z.</tp:taxon-name-part><tp:taxon-name-part taxon-name-part-type="species" reg="chujoi">chujoi</tp:taxon-name-part></tp:taxon-name></italic><bold>J–M</bold><italic><tp:taxon-name><tp:taxon-name-part taxon-name-part-type="genus" reg="Zeugophora">Z.</tp:taxon-name-part><tp:taxon-name-part taxon-name-part-type="species" reg="flavonotata">flavonotata</tp:taxon-name-part></tp:taxon-name></italic><bold>N–Q</bold><italic><tp:taxon-name><tp:taxon-name-part taxon-name-part-type="genus" reg="Zeugophora">Z.</tp:taxon-name-part><tp:taxon-name-part taxon-name-part-type="species" reg="annulata">annulata</tp:taxon-name-part></tp:taxon-name></italic><bold>R, S</bold><italic><tp:taxon-name><tp:taxon-name-part taxon-name-part-type="genus" reg="Zeugophora">Z.</tp:taxon-name-part><tp:taxon-name-part taxon-name-part-type="species" reg="varipes">varipes</tp:taxon-name-part></tp:taxon-name></italic><bold>T–V</bold><italic><tp:taxon-name><tp:taxon-name-part taxon-name-part-type="genus" reg="Zeugophora">Z.</tp:taxon-name-part><tp:taxon-name-part taxon-name-part-type="species" reg="hozumii">hozumii</tp:taxon-name-part></tp:taxon-name></italic><bold>W–Z</bold><italic><tp:taxon-name><tp:taxon-name-part taxon-name-part-type="genus" reg="Zeugophora">Z.</tp:taxon-name-part><tp:taxon-name-part taxon-name-part-type="species" reg="japonica">japonica</tp:taxon-name-part></tp:taxon-name></italic>. Host plants <bold>A, B</bold><italic><tp:taxon-name><tp:taxon-name-part taxon-name-part-type="genus" reg="Euonymus">Euonymus</tp:taxon-name-part><tp:taxon-name-part taxon-name-part-type="species" reg="sieboldianus">sieboldianus</tp:taxon-name-part></tp:taxon-name></italic> at Hirayu, Gifu Pref. <bold>C–E</bold><italic><tp:taxon-name><tp:taxon-name-part taxon-name-part-type="genus" reg="Euonymus">E.</tp:taxon-name-part><tp:taxon-name-part taxon-name-part-type="species" reg="sieboldianus">sieboldianus</tp:taxon-name-part></tp:taxon-name></italic> at Sugadaira, Nagano Pref. <bold>F–I</bold><italic><tp:taxon-name><tp:taxon-name-part taxon-name-part-type="genus" reg="Euonymus">E.</tp:taxon-name-part><tp:taxon-name-part taxon-name-part-type="species" reg="fortunei">fortunei</tp:taxon-name-part></tp:taxon-name></italic> at Nagao-toge, Shizuoka Pref. <bold>J–L</bold><italic><tp:taxon-name><tp:taxon-name-part taxon-name-part-type="genus" reg="Euonymus">E.</tp:taxon-name-part><tp:taxon-name-part taxon-name-part-type="species" reg="tanakae">tanakae</tp:taxon-name-part></tp:taxon-name></italic> at Yutsun, Iriomote Is., Okinawa Pref. <bold>M</bold><italic><tp:taxon-name><tp:taxon-name-part taxon-name-part-type="genus" reg="Euonymus">E.</tp:taxon-name-part><tp:taxon-name-part taxon-name-part-type="species" reg="japonicus">japonicus</tp:taxon-name-part></tp:taxon-name></italic> at Hoshidate, Iriomote Is., Okinawa Pref. <bold>N, O</bold><italic><tp:taxon-name><tp:taxon-name-part taxon-name-part-type="genus" reg="Euonymus">E.</tp:taxon-name-part><tp:taxon-name-part taxon-name-part-type="species" reg="alatus">alatus</tp:taxon-name-part></tp:taxon-name></italic> at Kiyosato, Yamanashi Pref. <bold>P</bold><italic><tp:taxon-name><tp:taxon-name-part taxon-name-part-type="genus" reg="Euonymus">E.</tp:taxon-name-part><tp:taxon-name-part taxon-name-part-type="species" reg="melananthus">melananthus</tp:taxon-name-part></tp:taxon-name></italic> at Mt. Tara, Nagasaki Pref. <bold>Q</bold><italic><tp:taxon-name><tp:taxon-name-part taxon-name-part-type="genus" reg="Euonymus">E.</tp:taxon-name-part><tp:taxon-name-part taxon-name-part-type="species" reg="fortunei">fortunei</tp:taxon-name-part></tp:taxon-name></italic> at Mt. Myôjô, Niigata Pref. <bold>R, S</bold><italic><tp:taxon-name><tp:taxon-name-part taxon-name-part-type="genus" reg="Symplocos">Symplocos</tp:taxon-name-part><tp:taxon-name-part taxon-name-part-type="species" reg="sawafutagi">sawafutagi</tp:taxon-name-part></tp:taxon-name></italic> at Iyari, Nagano Pref. <bold>T–V</bold><tp:taxon-name><tp:taxon-name-part taxon-name-part-type="genus" reg="Salix">Salix</tp:taxon-name-part><tp:taxon-name-part taxon-name-part-type="species" reg="cardiophylla">cardiophylla</tp:taxon-name-part><tp:taxon-name-part taxon-name-part-type="infraspecific-rank">var.</tp:taxon-name-part><tp:taxon-name-part taxon-name-part-type="variety" reg="urbaniana">urbaniana</tp:taxon-name-part></tp:taxon-name> at Kitazawa-toge, Nagano Pref. <bold>W–Z</bold><italic><tp:taxon-name><tp:taxon-name-part taxon-name-part-type="genus" reg="Populus">Populus</tp:taxon-name-part><tp:taxon-name-part taxon-name-part-type="species" reg="suaveolens">suaveolens</tp:taxon-name-part></tp:taxon-name></italic> at Sôunkyô, Hokkaido.</p></caption><graphic xmlns:xlink="http://www.w3.org/1999/xlink" xlink:href="zookeys-1238-209_article-124514__-g002.jpg" position="float" orientation="portrait" xlink:type="simple" id="oo_1331557.jpg"><uri content-type="original_file" xlink:type="simple">https://binary.pensoft.net/fig/1331557</uri></graphic></fig></tp:treatment-sec><ref-list><ref id="B39"><mixed-citation xmlns:xlink="http://www.w3.org/1999/xlink" xlink:type="simple"><person-group><name name-style="western"><surname>Takemoto</surname><given-names>T</given-names></name></person-group> (<year>2019</year>) <article-title>Revision of the genus <italic><tp:taxon-name><tp:taxon-name-part taxon-name-part-type="genus">Zeugophora</tp:taxon-name-part></tp:taxon-name></italic> (<tp:taxon-name><tp:taxon-name-part taxon-name-part-type="order">Coleoptera</tp:taxon-name-part></tp:taxon-name>, <tp:taxon-name><tp:taxon-name-part taxon-name-part-type="family">Megalopodidae</tp:taxon-name-part></tp:taxon-name>, <tp:taxon-name><tp:taxon-name-part taxon-name-part-type="subfamily">Zeugophorinae</tp:taxon-name-part></tp:taxon-name>) in Japan.</article-title><source>Zootaxa</source><volume>4644</volume>(<issue>1</issue>): <fpage>1</fpage>–<lpage>62</lpage>. <ext-link xlink:href="10.11646/zootaxa.4644.1.1" ext-link-type="doi" xlink:type="simple">https://doi.org/10.11646/zootaxa.4644.1.1</ext-link></mixed-citation></ref></ref-list></tp:taxon-treatment>
