# Supplementary material for: ﻿Diversity and host plant utilization of leaf-mining beetles of Chrysomeloidea (Coleoptera) in Japan
Source: Zookeys. 2025 May 16;1238:209–68. doi: 10.3897/zookeys.1238.124514 (PMC12102670; doi:10.3897/zookeys.1238.124514)
Supplement: XML Treatment for Zeugophora japonica [file zookeys.1238.124514-treatment10.xml]

<!DOCTYPE tp:taxon-treatment
  PUBLIC "-//TaxonX//DTD Taxonomic Treatment Publishing DTD v0 20100105//EN" "tax-treatment-NSO.dtd">
<tp:taxon-treatment xmlns:tp="http://www.plazi.org/taxpub"><tp:treatment-meta><kwd-group><label>Taxon classification</label><kwd>
                <named-content content-type="kingdom">Animalia</named-content>
              </kwd><kwd>
                <named-content content-type="order">Coleoptera</named-content>
              </kwd><kwd>
                <named-content content-type="family">﻿Megalopodidae</named-content>
              </kwd></kwd-group><mixed-citation publication-type="journal"><person-group><name><surname>Kato</surname><given-names>Makoto</given-names></name><name><surname>Imada</surname><given-names>Yume</given-names></name></person-group><article-title>﻿Diversity and host plant utilization of leaf-mining beetles of <tp:taxon-name><tp:taxon-name-part taxon-name-part-type="superfamily">Chrysomeloidea</tp:taxon-name-part></tp:taxon-name> (<tp:taxon-name><tp:taxon-name-part taxon-name-part-type="order">Coleoptera</tp:taxon-name-part></tp:taxon-name>) in Japan</article-title><source>Zookeys</source><day>16</day><month>05</month><year>2025</year><volume>1238</volume><fpage>209</fpage><lpage>268</lpage><pub-id pub-id-type="doi">10.3897/zookeys.1238.124514</pub-id></mixed-citation></tp:treatment-meta><tp:nomenclature><label>﻿</label><tp:taxon-name>
              <object-id xmlns:xlink="http://www.w3.org/1999/xlink" content-type="arpha" xlink:type="simple">9861A8A9-1048-5893-BF21-C99E21F2DF55</object-id>
              <tp:taxon-name-part taxon-name-part-type="genus" reg="Zeugophora">Zeugophora</tp:taxon-name-part>
              <tp:taxon-name-part taxon-name-part-type="species" reg="japonica">japonica</tp:taxon-name-part>
            </tp:taxon-name><tp:taxon-authority>Chûjô, 1951</tp:taxon-authority><xref ref-type="fig" rid="F2">Fig. 2W–Z</xref></tp:nomenclature><tp:treatment-sec sec-type="host" id="SECID0EFIDK"><title>Host plant.</title><p><tp:taxon-name><tp:taxon-name-part taxon-name-part-type="family">Salicaceae</tp:taxon-name-part></tp:taxon-name>: <italic><tp:taxon-name><tp:taxon-name-part taxon-name-part-type="genus" reg="Populus">Populus</tp:taxon-name-part><tp:taxon-name-part taxon-name-part-type="species" reg="suaveolens">suaveolens</tp:taxon-name-part></tp:taxon-name></italic> Fisch.</p></tp:treatment-sec><tp:treatment-sec sec-type="Leaf mine" id="SECID0E2IDK"><title>Leaf mine.</title><p>Black upper-layer blotch mine on mature leaf, sometimes gregarious (Fig. <xref ref-type="fig" rid="F2">2X–Z</xref>). The egg is laid along the leaf margin, and the hatched larva constructs a blotch mine, the upper surface of which turns black. Frass is granular, scattered throughout the mine. The fully grown larva exits the mined leaf, falls to the ground, pupates underground.</p></tp:treatment-sec><tp:treatment-sec sec-type="material" id="SECID0EOJDK"><title>Material examined.</title><p>• 1 adult, Rekifune Nakanokawa, Taiki, Tokachi, Hokkaidô, 23-VI-2017 (as larva on <italic><tp:taxon-name><tp:taxon-name-part taxon-name-part-type="genus" reg="Populus">Populus</tp:taxon-name-part><tp:taxon-name-part taxon-name-part-type="species" reg="suaveolens">suaveolens</tp:taxon-name-part></tp:taxon-name></italic>), emerged on 21-VIII-2017 (Fig. <xref ref-type="fig" rid="F2">2W–Z</xref>); • 2 adults, Rubeshibe, Kitami, Hokkaidô, 25-VI-2017 (as larva on <italic><tp:taxon-name><tp:taxon-name-part taxon-name-part-type="genus" reg="Populus">P.</tp:taxon-name-part><tp:taxon-name-part taxon-name-part-type="species" reg="suaveolens">suaveolens</tp:taxon-name-part></tp:taxon-name></italic>), emerged on 21-VIII-2017.</p></tp:treatment-sec><tp:treatment-sec><!--Section generated to contain objects referenced in tp:taxon-treatment.--><fig id="F2" position="float" orientation="portrait"><object-id xmlns:xlink="http://www.w3.org/1999/xlink" content-type="doi" xlink:type="simple">10.3897/zookeys.1238.124514.figure2</object-id><object-id xmlns:xlink="http://www.w3.org/1999/xlink" content-type="arpha" xlink:type="simple">D7894857-AB91-5A99-A81B-958DE26F663A</object-id><label>Figure 2.</label><caption><p>Habitus and feeding scars of adult beetles and leaf mines of eight <italic><tp:taxon-name><tp:taxon-name-part taxon-name-part-type="genus" reg="Zeugophora">Zeugophora</tp:taxon-name-part></tp:taxon-name></italic> species <bold>A, B</bold><italic><tp:taxon-name><tp:taxon-name-part taxon-name-part-type="genus" reg="Zeugophora">Z.</tp:taxon-name-part><tp:taxon-name-part taxon-name-part-type="species" reg="nigricolis">nigricolis</tp:taxon-name-part></tp:taxon-name></italic><bold>C–E</bold><italic><tp:taxon-name><tp:taxon-name-part taxon-name-part-type="genus" reg="Zeugophora">Z.</tp:taxon-name-part><tp:taxon-name-part taxon-name-part-type="species" reg="unifasciata">unifasciata</tp:taxon-name-part></tp:taxon-name></italic><bold>F–I</bold><italic><tp:taxon-name><tp:taxon-name-part taxon-name-part-type="genus" reg="Zeugophora">Z.</tp:taxon-name-part><tp:taxon-name-part taxon-name-part-type="species" reg="chujoi">chujoi</tp:taxon-name-part></tp:taxon-name></italic><bold>J–M</bold><italic><tp:taxon-name><tp:taxon-name-part taxon-name-part-type="genus" reg="Zeugophora">Z.</tp:taxon-name-part><tp:taxon-name-part taxon-name-part-type="species" reg="flavonotata">flavonotata</tp:taxon-name-part></tp:taxon-name></italic><bold>N–Q</bold><italic><tp:taxon-name><tp:taxon-name-part taxon-name-part-type="genus" reg="Zeugophora">Z.</tp:taxon-name-part><tp:taxon-name-part taxon-name-part-type="species" reg="annulata">annulata</tp:taxon-name-part></tp:taxon-name></italic><bold>R, S</bold><italic><tp:taxon-name><tp:taxon-name-part taxon-name-part-type="genus" reg="Zeugophora">Z.</tp:taxon-name-part><tp:taxon-name-part taxon-name-part-type="species" reg="varipes">varipes</tp:taxon-name-part></tp:taxon-name></italic><bold>T–V</bold><italic><tp:taxon-name><tp:taxon-name-part taxon-name-part-type="genus" reg="Zeugophora">Z.</tp:taxon-name-part><tp:taxon-name-part taxon-name-part-type="species" reg="hozumii">hozumii</tp:taxon-name-part></tp:taxon-name></italic><bold>W–Z</bold><italic><tp:taxon-name><tp:taxon-name-part taxon-name-part-type="genus" reg="Zeugophora">Z.</tp:taxon-name-part><tp:taxon-name-part taxon-name-part-type="species" reg="japonica">japonica</tp:taxon-name-part></tp:taxon-name></italic>. Host plants <bold>A, B</bold><italic><tp:taxon-name><tp:taxon-name-part taxon-name-part-type="genus" reg="Euonymus">Euonymus</tp:taxon-name-part><tp:taxon-name-part taxon-name-part-type="species" reg="sieboldianus">sieboldianus</tp:taxon-name-part></tp:taxon-name></italic> at Hirayu, Gifu Pref. <bold>C–E</bold><italic><tp:taxon-name><tp:taxon-name-part taxon-name-part-type="genus" reg="Euonymus">E.</tp:taxon-name-part><tp:taxon-name-part taxon-name-part-type="species" reg="sieboldianus">sieboldianus</tp:taxon-name-part></tp:taxon-name></italic> at Sugadaira, Nagano Pref. <bold>F–I</bold><italic><tp:taxon-name><tp:taxon-name-part taxon-name-part-type="genus" reg="Euonymus">E.</tp:taxon-name-part><tp:taxon-name-part taxon-name-part-type="species" reg="fortunei">fortunei</tp:taxon-name-part></tp:taxon-name></italic> at Nagao-toge, Shizuoka Pref. <bold>J–L</bold><italic><tp:taxon-name><tp:taxon-name-part taxon-name-part-type="genus" reg="Euonymus">E.</tp:taxon-name-part><tp:taxon-name-part taxon-name-part-type="species" reg="tanakae">tanakae</tp:taxon-name-part></tp:taxon-name></italic> at Yutsun, Iriomote Is., Okinawa Pref. <bold>M</bold><italic><tp:taxon-name><tp:taxon-name-part taxon-name-part-type="genus" reg="Euonymus">E.</tp:taxon-name-part><tp:taxon-name-part taxon-name-part-type="species" reg="japonicus">japonicus</tp:taxon-name-part></tp:taxon-name></italic> at Hoshidate, Iriomote Is., Okinawa Pref. <bold>N, O</bold><italic><tp:taxon-name><tp:taxon-name-part taxon-name-part-type="genus" reg="Euonymus">E.</tp:taxon-name-part><tp:taxon-name-part taxon-name-part-type="species" reg="alatus">alatus</tp:taxon-name-part></tp:taxon-name></italic> at Kiyosato, Yamanashi Pref. <bold>P</bold><italic><tp:taxon-name><tp:taxon-name-part taxon-name-part-type="genus" reg="Euonymus">E.</tp:taxon-name-part><tp:taxon-name-part taxon-name-part-type="species" reg="melananthus">melananthus</tp:taxon-name-part></tp:taxon-name></italic> at Mt. Tara, Nagasaki Pref. <bold>Q</bold><italic><tp:taxon-name><tp:taxon-name-part taxon-name-part-type="genus" reg="Euonymus">E.</tp:taxon-name-part><tp:taxon-name-part taxon-name-part-type="species" reg="fortunei">fortunei</tp:taxon-name-part></tp:taxon-name></italic> at Mt. Myôjô, Niigata Pref. <bold>R, S</bold><italic><tp:taxon-name><tp:taxon-name-part taxon-name-part-type="genus" reg="Symplocos">Symplocos</tp:taxon-name-part><tp:taxon-name-part taxon-name-part-type="species" reg="sawafutagi">sawafutagi</tp:taxon-name-part></tp:taxon-name></italic> at Iyari, Nagano Pref. <bold>T–V</bold><tp:taxon-name><tp:taxon-name-part taxon-name-part-type="genus" reg="Salix">Salix</tp:taxon-name-part><tp:taxon-name-part taxon-name-part-type="species" reg="cardiophylla">cardiophylla</tp:taxon-name-part><tp:taxon-name-part taxon-name-part-type="infraspecific-rank">var.</tp:taxon-name-part><tp:taxon-name-part taxon-name-part-type="variety" reg="urbaniana">urbaniana</tp:taxon-name-part></tp:taxon-name> at Kitazawa-toge, Nagano Pref. <bold>W–Z</bold><italic><tp:taxon-name><tp:taxon-name-part taxon-name-part-type="genus" reg="Populus">Populus</tp:taxon-name-part><tp:taxon-name-part taxon-name-part-type="species" reg="suaveolens">suaveolens</tp:taxon-name-part></tp:taxon-name></italic> at Sôunkyô, Hokkaido.</p></caption><graphic xmlns:xlink="http://www.w3.org/1999/xlink" xlink:href="zookeys-1238-209_article-124514__-g002.jpg" position="float" orientation="portrait" xlink:type="simple" id="oo_1331557.jpg"><uri content-type="original_file" xlink:type="simple">https://binary.pensoft.net/fig/1331557</uri></graphic></fig></tp:treatment-sec></tp:taxon-treatment>
