# Supplementary material for: ﻿Diversity and host plant utilization of leaf-mining beetles of Chrysomeloidea (Coleoptera) in Japan
Source: Zookeys. 2025 May 16;1238:209–68. doi: 10.3897/zookeys.1238.124514 (PMC12102670; doi:10.3897/zookeys.1238.124514)
Supplement: XML Treatment for Phyllotreta ezoensis [file zookeys.1238.124514-treatment13.xml]

<!DOCTYPE tp:taxon-treatment
  PUBLIC "-//TaxonX//DTD Taxonomic Treatment Publishing DTD v0 20100105//EN" "tax-treatment-NSO.dtd">
<tp:taxon-treatment xmlns:tp="http://www.plazi.org/taxpub"><tp:treatment-meta><kwd-group><label>Taxon classification</label><kwd>
                <named-content content-type="kingdom">Animalia</named-content>
              </kwd><kwd>
                <named-content content-type="order">Coleoptera</named-content>
              </kwd><kwd>
                <named-content content-type="family">Chrysomelidae</named-content>
              </kwd></kwd-group><mixed-citation publication-type="journal"><person-group><name><surname>Kato</surname><given-names>Makoto</given-names></name><name><surname>Imada</surname><given-names>Yume</given-names></name></person-group><article-title>﻿Diversity and host plant utilization of leaf-mining beetles of <tp:taxon-name><tp:taxon-name-part taxon-name-part-type="superfamily">Chrysomeloidea</tp:taxon-name-part></tp:taxon-name> (<tp:taxon-name><tp:taxon-name-part taxon-name-part-type="order">Coleoptera</tp:taxon-name-part></tp:taxon-name>) in Japan</article-title><source>Zookeys</source><day>16</day><month>05</month><year>2025</year><volume>1238</volume><fpage>209</fpage><lpage>268</lpage><pub-id pub-id-type="doi">10.3897/zookeys.1238.124514</pub-id></mixed-citation></tp:treatment-meta><tp:nomenclature><label>﻿</label><tp:taxon-name>
              <object-id xmlns:xlink="http://www.w3.org/1999/xlink" content-type="arpha" xlink:type="simple">57C3B260-E46B-5028-A2D6-9C919A668008</object-id>
              <tp:taxon-name-part taxon-name-part-type="genus" reg="Phyllotreta">Phyllotreta</tp:taxon-name-part>
              <tp:taxon-name-part taxon-name-part-type="species" reg="ezoensis">ezoensis</tp:taxon-name-part>
            </tp:taxon-name><tp:taxon-authority>Kimoto, 1993</tp:taxon-authority><xref ref-type="fig" rid="F3">Fig. 3A–I</xref></tp:nomenclature><tp:treatment-sec sec-type="host" id="SECID0EGRDK"><title>Host plant.</title><p><tp:taxon-name><tp:taxon-name-part taxon-name-part-type="family">Brassicaceae</tp:taxon-name-part></tp:taxon-name>: <italic><tp:taxon-name><tp:taxon-name-part taxon-name-part-type="genus" reg="Draba">Draba</tp:taxon-name-part><tp:taxon-name-part taxon-name-part-type="species" reg="nemorosa">nemorosa</tp:taxon-name-part></tp:taxon-name></italic> L. The host plant grows on levee of traditional rice fields and upland fields in Central Honshu (Fig. <xref ref-type="fig" rid="F3">3C</xref>).</p><fig id="F3" position="float" orientation="portrait"><object-id xmlns:xlink="http://www.w3.org/1999/xlink" content-type="doi" xlink:type="simple">10.3897/zookeys.1238.124514.figure3</object-id><object-id xmlns:xlink="http://www.w3.org/1999/xlink" content-type="arpha" xlink:type="simple">9CE4EC3D-20DB-543D-8E19-25FCB9F440F2</object-id><label>Figure 3.</label><caption><p>Habitus of adults and leaf mines of two <italic><tp:taxon-name><tp:taxon-name-part taxon-name-part-type="genus" reg="Phyllotreta">Phyllotreta</tp:taxon-name-part></tp:taxon-name></italic> species <bold>A–I</bold><italic><tp:taxon-name><tp:taxon-name-part taxon-name-part-type="genus" reg="Phyllotreta">P.</tp:taxon-name-part><tp:taxon-name-part taxon-name-part-type="species" reg="ezoensis">ezoensis</tp:taxon-name-part></tp:taxon-name></italic><bold>J–M</bold><italic><tp:taxon-name><tp:taxon-name-part taxon-name-part-type="genus" reg="Phyllotreta">P.</tp:taxon-name-part><tp:taxon-name-part taxon-name-part-type="species" reg="shirahatai">shirahatai.</tp:taxon-name-part></tp:taxon-name></italic> Host plants <bold>A–I</bold><italic><tp:taxon-name><tp:taxon-name-part taxon-name-part-type="genus" reg="Draba">Draba</tp:taxon-name-part><tp:taxon-name-part taxon-name-part-type="species" reg="nemorosa">nemorosa</tp:taxon-name-part></tp:taxon-name></italic> at Kiyosato, Yamanashi Pref. <bold>J–M</bold><italic><tp:taxon-name><tp:taxon-name-part taxon-name-part-type="genus" reg="Cardamine">Cardamine</tp:taxon-name-part><tp:taxon-name-part taxon-name-part-type="species" reg="appendiculata">appendiculata</tp:taxon-name-part></tp:taxon-name></italic> at Eniwa (<bold>J, K</bold>) and Tobai (<bold>L, M</bold>), Hokkaido.</p></caption><graphic xmlns:xlink="http://www.w3.org/1999/xlink" xlink:href="zookeys-1238-209_article-124514__-g003.jpg" position="float" orientation="portrait" xlink:type="simple" id="oo_1331558.jpg"><uri content-type="original_file" xlink:type="simple">https://binary.pensoft.net/fig/1331558</uri></graphic></fig></tp:treatment-sec><tp:treatment-sec sec-type="Leaf mine" id="SECID0EQVDK"><title>Leaf mine.</title><p>Full-depth linear mine of leaf blade, midrib, petiole, and shoot (Fig. <xref ref-type="fig" rid="F3">3D–I</xref>). The egg is laid on the leaf, and the hatched larva mines toward the midrib, and reenters midrib/leaf blade. Larvae repeats mining leaf and mining midrib, petiole, and/or shoot, often by exiting its mine and establishing a new mine. Frass is granular, deposited linearly along midline of the mine. The fully grown larva exits the mined leaf, falls to the ground, and pupates underground. The adult emerges ~ 2 weeks after pupation, and varies in elytral pattern (Fig. <xref ref-type="fig" rid="F3">3A, B</xref>).</p></tp:treatment-sec><tp:treatment-sec sec-type="material" id="SECID0EGYDK"><title>Material examined.</title><p>• 6 adults, Matsubara-Lake, Koumi, Nagano Pref. 21-V-2021 (as larva on <italic><tp:taxon-name><tp:taxon-name-part taxon-name-part-type="genus" reg="Draba">Draba</tp:taxon-name-part><tp:taxon-name-part taxon-name-part-type="species" reg="nemorosa">nemorosa</tp:taxon-name-part></tp:taxon-name></italic>), emerged on 4-VI-2021 (Fig. <xref ref-type="fig" rid="F3">3A–E</xref>); • 15 adults, Kiyosato, Hokuto, Yamanashi Pref., 4-V-2022 (as larva on <italic><tp:taxon-name><tp:taxon-name-part taxon-name-part-type="genus" reg="Draba">D.</tp:taxon-name-part><tp:taxon-name-part taxon-name-part-type="species" reg="nemorosa">nemorosa</tp:taxon-name-part></tp:taxon-name></italic>), emerged on 17–20-V-2022 (Fig. <xref ref-type="fig" rid="F3">3F–I</xref>).</p></tp:treatment-sec></tp:taxon-treatment>
