# Supplementary material for: ﻿Diversity and host plant utilization of leaf-mining beetles of Chrysomeloidea (Coleoptera) in Japan
Source: Zookeys. 2025 May 16;1238:209–68. doi: 10.3897/zookeys.1238.124514 (PMC12102670; doi:10.3897/zookeys.1238.124514)
Supplement: XML Treatment for Dibolia japonica [file zookeys.1238.124514-treatment16.xml]

<!DOCTYPE tp:taxon-treatment
  PUBLIC "-//TaxonX//DTD Taxonomic Treatment Publishing DTD v0 20100105//EN" "tax-treatment-NSO.dtd">
<tp:taxon-treatment xmlns:tp="http://www.plazi.org/taxpub"><tp:treatment-meta><kwd-group><label>Taxon classification</label><kwd>
                <named-content content-type="kingdom">Animalia</named-content>
              </kwd><kwd>
                <named-content content-type="order">Coleoptera</named-content>
              </kwd><kwd>
                <named-content content-type="family">Chrysomelidae</named-content>
              </kwd></kwd-group><mixed-citation publication-type="journal"><person-group><name><surname>Kato</surname><given-names>Makoto</given-names></name><name><surname>Imada</surname><given-names>Yume</given-names></name></person-group><article-title>﻿Diversity and host plant utilization of leaf-mining beetles of <tp:taxon-name><tp:taxon-name-part taxon-name-part-type="superfamily">Chrysomeloidea</tp:taxon-name-part></tp:taxon-name> (<tp:taxon-name><tp:taxon-name-part taxon-name-part-type="order">Coleoptera</tp:taxon-name-part></tp:taxon-name>) in Japan</article-title><source>Zookeys</source><day>16</day><month>05</month><year>2025</year><volume>1238</volume><fpage>209</fpage><lpage>268</lpage><pub-id pub-id-type="doi">10.3897/zookeys.1238.124514</pub-id></mixed-citation></tp:treatment-meta><tp:nomenclature><label>﻿</label><tp:taxon-name>
              <object-id xmlns:xlink="http://www.w3.org/1999/xlink" content-type="arpha" xlink:type="simple">B7DDF71D-D6CA-5577-A75E-E8481A7DCDE3</object-id>
              <tp:taxon-name-part taxon-name-part-type="genus" reg="Dibolia">Dibolia</tp:taxon-name-part>
              <tp:taxon-name-part taxon-name-part-type="species" reg="japonica">japonica</tp:taxon-name-part>
            </tp:taxon-name><tp:taxon-authority>S.-H. Chen, 1933</tp:taxon-authority><xref ref-type="fig" rid="F4">Fig. 4H–L</xref></tp:nomenclature><tp:treatment-sec sec-type="host" id="SECID0EVIEK"><title>Host plant.</title><p><tp:taxon-name><tp:taxon-name-part taxon-name-part-type="family">Lamiaceae</tp:taxon-name-part></tp:taxon-name>: <italic><tp:taxon-name><tp:taxon-name-part taxon-name-part-type="genus" reg="Stachys">Stachys</tp:taxon-name-part><tp:taxon-name-part taxon-name-part-type="species" reg="aspera">aspera</tp:taxon-name-part></tp:taxon-name></italic> Michx.</p></tp:treatment-sec><tp:treatment-sec sec-type="Leaf mine" id="SECID0ELJEK"><title>Leaf mine.</title><p>Full-depth linear-blotch mine on mature leaf (Fig. <xref ref-type="fig" rid="F4">4J–L</xref>). Frass is thread-like, deposited along trajectory in the mine. The fully grown larva exits the mined leaf, falls to the ground, pupates underground.</p></tp:treatment-sec><tp:treatment-sec sec-type="material" id="SECID0EVJEK"><title>Material examined.</title><p>• 1 adult, Shôji-ko Lake, Fuji-kawaguchiko, Yamanashi Pref., 4-VII-2010 (as larva on <italic><tp:taxon-name><tp:taxon-name-part taxon-name-part-type="genus" reg="Stachys">Stachys</tp:taxon-name-part><tp:taxon-name-part taxon-name-part-type="species" reg="aspera">aspera</tp:taxon-name-part></tp:taxon-name></italic>), emerged on 3-VIII-2010 (Fig. <xref ref-type="fig" rid="F4">4H–L</xref>).</p></tp:treatment-sec><tp:treatment-sec><!--Section generated to contain objects referenced in tp:taxon-treatment.--><fig id="F4" position="float" orientation="portrait"><object-id xmlns:xlink="http://www.w3.org/1999/xlink" content-type="doi" xlink:type="simple">10.3897/zookeys.1238.124514.figure4</object-id><object-id xmlns:xlink="http://www.w3.org/1999/xlink" content-type="arpha" xlink:type="simple">690E9DB5-FC93-5C9C-BF72-EE5BB3424E62</object-id><label>Figure 4.</label><caption><p>Habitus of adults and leaf mines of two species belonging to two <tp:taxon-name><tp:taxon-name-part taxon-name-part-type="tribe">Alticini</tp:taxon-name-part></tp:taxon-name> genera, <italic>Longitausus and <tp:taxon-name><tp:taxon-name-part taxon-name-part-type="genus" reg="Dibolia">Dibolia</tp:taxon-name-part></tp:taxon-name></italic><bold>A–G</bold><italic><tp:taxon-name><tp:taxon-name-part taxon-name-part-type="genus" reg="Longitarsus">Longitarsus</tp:taxon-name-part><tp:taxon-name-part taxon-name-part-type="species" reg="holsaticus">holsaticus</tp:taxon-name-part></tp:taxon-name></italic><bold>H–L</bold><italic><tp:taxon-name><tp:taxon-name-part taxon-name-part-type="genus" reg="Dibolia">Dibolia</tp:taxon-name-part><tp:taxon-name-part taxon-name-part-type="species" reg="japonica">japonica.</tp:taxon-name-part></tp:taxon-name></italic> Host plants <bold>A–G</bold><italic><tp:taxon-name><tp:taxon-name-part taxon-name-part-type="genus" reg="Pennellianthus">Pennellianthus</tp:taxon-name-part><tp:taxon-name-part taxon-name-part-type="species" reg="frutescens">frutescens</tp:taxon-name-part></tp:taxon-name></italic> at Mt. Tarumae, Hokkaido <bold>H–L</bold><tp:taxon-name><tp:taxon-name-part taxon-name-part-type="genus" reg="Stachys">Stachys</tp:taxon-name-part><tp:taxon-name-part taxon-name-part-type="species" reg="aspera">aspera</tp:taxon-name-part><tp:taxon-name-part taxon-name-part-type="infraspecific-rank">var.</tp:taxon-name-part><tp:taxon-name-part taxon-name-part-type="variety" reg="hispidula">hispidula</tp:taxon-name-part></tp:taxon-name> at Lake Shoji-ko, Yamanashi Pref.</p></caption><graphic xmlns:xlink="http://www.w3.org/1999/xlink" xlink:href="zookeys-1238-209_article-124514__-g004.jpg" position="float" orientation="portrait" xlink:type="simple" id="oo_1331559.jpg"><uri content-type="original_file" xlink:type="simple">https://binary.pensoft.net/fig/1331559</uri></graphic></fig></tp:treatment-sec></tp:taxon-treatment>
