# Supplementary material for: ﻿Diversity and host plant utilization of leaf-mining beetles of Chrysomeloidea (Coleoptera) in Japan
Source: Zookeys. 2025 May 16;1238:209–68. doi: 10.3897/zookeys.1238.124514 (PMC12102670; doi:10.3897/zookeys.1238.124514)
Supplement: XML Treatment for Mantura clavareaui [file zookeys.1238.124514-treatment17.xml]

<!DOCTYPE tp:taxon-treatment
  PUBLIC "-//TaxonX//DTD Taxonomic Treatment Publishing DTD v0 20100105//EN" "tax-treatment-NSO.dtd">
<tp:taxon-treatment xmlns:tp="http://www.plazi.org/taxpub"><tp:treatment-meta><kwd-group><label>Taxon classification</label><kwd>
                <named-content content-type="kingdom">Animalia</named-content>
              </kwd><kwd>
                <named-content content-type="order">Coleoptera</named-content>
              </kwd><kwd>
                <named-content content-type="family">Chrysomelidae</named-content>
              </kwd></kwd-group><mixed-citation publication-type="journal"><person-group><name><surname>Kato</surname><given-names>Makoto</given-names></name><name><surname>Imada</surname><given-names>Yume</given-names></name></person-group><article-title>﻿Diversity and host plant utilization of leaf-mining beetles of <tp:taxon-name><tp:taxon-name-part taxon-name-part-type="superfamily">Chrysomeloidea</tp:taxon-name-part></tp:taxon-name> (<tp:taxon-name><tp:taxon-name-part taxon-name-part-type="order">Coleoptera</tp:taxon-name-part></tp:taxon-name>) in Japan</article-title><source>Zookeys</source><day>16</day><month>05</month><year>2025</year><volume>1238</volume><fpage>209</fpage><lpage>268</lpage><pub-id pub-id-type="doi">10.3897/zookeys.1238.124514</pub-id></mixed-citation></tp:treatment-meta><tp:nomenclature><label>﻿</label><tp:taxon-name>
              <object-id xmlns:xlink="http://www.w3.org/1999/xlink" content-type="arpha" xlink:type="simple">C74E1ADF-C922-5B71-9A3D-0EC1B2443B1F</object-id>
              <tp:taxon-name-part taxon-name-part-type="genus" reg="Mantura">Mantura</tp:taxon-name-part>
              <tp:taxon-name-part taxon-name-part-type="species" reg="clavareaui">clavareaui</tp:taxon-name-part>
            </tp:taxon-name><tp:taxon-authority>Heikertinger, 1912</tp:taxon-authority><xref ref-type="fig" rid="F5">Fig. 5A–I</xref></tp:nomenclature><tp:treatment-sec sec-type="host" id="SECID0E6LEK"><title>Host plant.</title><p><tp:taxon-name><tp:taxon-name-part taxon-name-part-type="family">Polygonaceae</tp:taxon-name-part></tp:taxon-name>: <italic><tp:taxon-name><tp:taxon-name-part taxon-name-part-type="genus" reg="Rumex">Rumex</tp:taxon-name-part><tp:taxon-name-part taxon-name-part-type="species" reg="japonicus">japonicus</tp:taxon-name-part></tp:taxon-name></italic> Houtt., <italic><tp:taxon-name><tp:taxon-name-part taxon-name-part-type="genus" reg="Polygonum">Polygonum</tp:taxon-name-part><tp:taxon-name-part taxon-name-part-type="species" reg="aviculare">aviculare</tp:taxon-name-part></tp:taxon-name></italic> L. <italic><tp:taxon-name><tp:taxon-name-part taxon-name-part-type="genus" reg="Rumex">Rumex</tp:taxon-name-part><tp:taxon-name-part taxon-name-part-type="species" reg="acetosa">acetosa</tp:taxon-name-part></tp:taxon-name></italic> L. is also recorded as a host plant (<xref ref-type="bibr" rid="B26">Kimoto and Takizawa 1993</xref>).</p></tp:treatment-sec><tp:treatment-sec sec-type="Leaf mine" id="SECID0EPNEK"><title>Leaf mine.</title><p>Full-depth linear mine occurs on mature leaf (Fig. <xref ref-type="fig" rid="F5">5D–F, I</xref>). The larva alternates mining the leaf blade and mining the midrib, the petiole, and the shoot, and often relocates its mine. Frass is granular, deposited linearly along middle line of the mine. The fully grown larva exits the mined leaf, falls to the ground, and pupates underground.</p><fig id="F5" position="float" orientation="portrait"><object-id xmlns:xlink="http://www.w3.org/1999/xlink" content-type="doi" xlink:type="simple">10.3897/zookeys.1238.124514.figure5</object-id><object-id xmlns:xlink="http://www.w3.org/1999/xlink" content-type="arpha" xlink:type="simple">E4D64C97-420B-526E-AD75-23FB3DB459C2</object-id><label>Figure 5.</label><caption><p>Habitus of adults, habitat, and leaf mines of two <italic><tp:taxon-name><tp:taxon-name-part taxon-name-part-type="genus" reg="Mantura">Mantura</tp:taxon-name-part></tp:taxon-name></italic> species <bold>A–I</bold><italic><tp:taxon-name><tp:taxon-name-part taxon-name-part-type="genus" reg="Mantura">M.</tp:taxon-name-part><tp:taxon-name-part taxon-name-part-type="species" reg="clavareaui">clavareaui</tp:taxon-name-part></tp:taxon-name></italic><bold>J–L</bold><italic><tp:taxon-name><tp:taxon-name-part taxon-name-part-type="genus" reg="Mantura">M.</tp:taxon-name-part><tp:taxon-name-part taxon-name-part-type="species" reg="fulvipes">fulvipes</tp:taxon-name-part></tp:taxon-name></italic>. Host plants <bold>A–F</bold><italic><tp:taxon-name><tp:taxon-name-part taxon-name-part-type="genus" reg="Rumex">Rumex</tp:taxon-name-part><tp:taxon-name-part taxon-name-part-type="species" reg="japonicus">japonicus</tp:taxon-name-part></tp:taxon-name></italic> at Notojima Island, Ishikawa Pref. <bold>G–I</bold><italic><tp:taxon-name><tp:taxon-name-part taxon-name-part-type="genus" reg="Polygonum">Polygonum</tp:taxon-name-part><tp:taxon-name-part taxon-name-part-type="species" reg="aviculare">aviculare</tp:taxon-name-part></tp:taxon-name></italic> at Mihogaseki, Shimane Pref. <bold>J–L</bold><italic><tp:taxon-name><tp:taxon-name-part taxon-name-part-type="genus" reg="Oxalis">Oxalis</tp:taxon-name-part><tp:taxon-name-part taxon-name-part-type="species" reg="corniculata">corniculata</tp:taxon-name-part></tp:taxon-name></italic> at Tamanoura, Fukue Is., Nagasaki Pref.</p></caption><graphic xmlns:xlink="http://www.w3.org/1999/xlink" xlink:href="zookeys-1238-209_article-124514__-g005.jpg" position="float" orientation="portrait" xlink:type="simple" id="oo_1331560.jpg"><uri content-type="original_file" xlink:type="simple">https://binary.pensoft.net/fig/1331560</uri></graphic></fig></tp:treatment-sec><tp:treatment-sec sec-type="material" id="SECID0EESEK"><title>Material examined.</title><p>• 3 adults, Kôda, Notojima Is., Nanao, Ishikawa Pref. 2-V-2023 (as larva on <italic><tp:taxon-name><tp:taxon-name-part taxon-name-part-type="genus" reg="Rumex">Rumex</tp:taxon-name-part><tp:taxon-name-part taxon-name-part-type="species" reg="japonicus">japonicus</tp:taxon-name-part></tp:taxon-name></italic>), emerged on 22-V-2023 (Fig. <xref ref-type="fig" rid="F5">5A–F</xref>); • 21 adults, Kamematsu, Shivani, Kumamoto Pref., 28-IV-2017 (as larva on <italic><tp:taxon-name><tp:taxon-name-part taxon-name-part-type="genus" reg="Rumex">R.</tp:taxon-name-part><tp:taxon-name-part taxon-name-part-type="species" reg="japonicus">japonicus</tp:taxon-name-part></tp:taxon-name></italic>), emerged on 13–14-V-2017; • 14 adults, Mihonoseki, Matsue, Shimane Pref., 15-V-2006 (as larva on <italic><tp:taxon-name><tp:taxon-name-part taxon-name-part-type="genus" reg="Polygonum">Polygonum</tp:taxon-name-part><tp:taxon-name-part taxon-name-part-type="species" reg="aviculare">aviculare</tp:taxon-name-part></tp:taxon-name></italic>), emerged on 31-V–3-VI-2006 (Fig. <xref ref-type="fig" rid="F5">5G–I</xref>).</p></tp:treatment-sec><ref-list><ref id="B26"><mixed-citation xmlns:xlink="http://www.w3.org/1999/xlink" xlink:type="simple"><person-group><name name-style="western"><surname>Kimoto</surname><given-names>S</given-names></name><name name-style="western"><surname>Takizawa</surname><given-names>H</given-names></name></person-group> (<year>1993</year>) <source>Leaf beetles (<tp:taxon-name><tp:taxon-name-part taxon-name-part-type="family">Chrysomelidae</tp:taxon-name-part></tp:taxon-name>) of Japan.</source><publisher-name>Tôkai Daigaku Shuppankai</publisher-name>, <publisher-loc>Tôkyô</publisher-loc>, <size units="page">539 pp</size>.</mixed-citation></ref></ref-list></tp:taxon-treatment>
