# Supplementary material for: ﻿Diversity and host plant utilization of leaf-mining beetles of Chrysomeloidea (Coleoptera) in Japan
Source: Zookeys. 2025 May 16;1238:209–68. doi: 10.3897/zookeys.1238.124514 (PMC12102670; doi:10.3897/zookeys.1238.124514)
Supplement: XML Treatment for Mantura fulvipes [file zookeys.1238.124514-treatment18.xml]

<!DOCTYPE tp:taxon-treatment
  PUBLIC "-//TaxonX//DTD Taxonomic Treatment Publishing DTD v0 20100105//EN" "tax-treatment-NSO.dtd">
<tp:taxon-treatment xmlns:tp="http://www.plazi.org/taxpub"><tp:treatment-meta><kwd-group><label>Taxon classification</label><kwd>
                <named-content content-type="kingdom">Animalia</named-content>
              </kwd><kwd>
                <named-content content-type="order">Coleoptera</named-content>
              </kwd><kwd>
                <named-content content-type="family">Chrysomelidae</named-content>
              </kwd></kwd-group><mixed-citation publication-type="journal"><person-group><name><surname>Kato</surname><given-names>Makoto</given-names></name><name><surname>Imada</surname><given-names>Yume</given-names></name></person-group><article-title>﻿Diversity and host plant utilization of leaf-mining beetles of <tp:taxon-name><tp:taxon-name-part taxon-name-part-type="superfamily">Chrysomeloidea</tp:taxon-name-part></tp:taxon-name> (<tp:taxon-name><tp:taxon-name-part taxon-name-part-type="order">Coleoptera</tp:taxon-name-part></tp:taxon-name>) in Japan</article-title><source>Zookeys</source><day>16</day><month>05</month><year>2025</year><volume>1238</volume><fpage>209</fpage><lpage>268</lpage><pub-id pub-id-type="doi">10.3897/zookeys.1238.124514</pub-id></mixed-citation></tp:treatment-meta><tp:nomenclature><label>﻿</label><tp:taxon-name>
              <object-id xmlns:xlink="http://www.w3.org/1999/xlink" content-type="arpha" xlink:type="simple">66926E35-CC8A-5B9C-A0A5-C113DFDD4DCA</object-id>
              <tp:taxon-name-part taxon-name-part-type="genus" reg="Mantura">Mantura</tp:taxon-name-part>
              <tp:taxon-name-part taxon-name-part-type="species" reg="fulvipes">fulvipes</tp:taxon-name-part>
            </tp:taxon-name><tp:taxon-authority>Jacoby, 1885</tp:taxon-authority><xref ref-type="fig" rid="F5">Fig. 5J–L</xref></tp:nomenclature><tp:treatment-sec sec-type="host" id="SECID0E3UEK"><title>Host plant.</title><p><tp:taxon-name><tp:taxon-name-part taxon-name-part-type="family">Oxalidaceae</tp:taxon-name-part></tp:taxon-name>: <italic><tp:taxon-name><tp:taxon-name-part taxon-name-part-type="genus" reg="Oxalis">Oxalis</tp:taxon-name-part><tp:taxon-name-part taxon-name-part-type="species" reg="corniculata">corniculata</tp:taxon-name-part></tp:taxon-name></italic> L.</p></tp:treatment-sec><tp:treatment-sec sec-type="Leaf mine" id="SECID0ESVEK"><title>Leaf mine.</title><p>Full-depth linear mine on mature leaf (Fig. <xref ref-type="fig" rid="F5">5L</xref>). The egg is laid along the leaf margin, and hatched larva mines along the leaf margin, gradually expanding the mine. Width of the mine is wider than that of larva. Frass is thread-like, deposited along middle line of the mine. The fully grown larva exits the mined leaf, falls to the ground, pupates underground.</p></tp:treatment-sec><tp:treatment-sec sec-type="material" id="SECID0EFWEK"><title>Material examined.</title><p>• 19 adults, Tamanoura, Fukue Is. Goto, Nagasaki Pref. 9-X-1998 (as larva on <italic><tp:taxon-name><tp:taxon-name-part taxon-name-part-type="genus" reg="Oxalis">Oxalis</tp:taxon-name-part><tp:taxon-name-part taxon-name-part-type="species" reg="corniculata">corniculata</tp:taxon-name-part></tp:taxon-name></italic>), emerged on 22–26-X-1998 (Fig. <xref ref-type="fig" rid="F5">5J–L</xref>).</p></tp:treatment-sec><tp:treatment-sec><!--Section generated to contain objects referenced in tp:taxon-treatment.--><fig id="F5" position="float" orientation="portrait"><object-id xmlns:xlink="http://www.w3.org/1999/xlink" content-type="doi" xlink:type="simple">10.3897/zookeys.1238.124514.figure5</object-id><object-id xmlns:xlink="http://www.w3.org/1999/xlink" content-type="arpha" xlink:type="simple">E4D64C97-420B-526E-AD75-23FB3DB459C2</object-id><label>Figure 5.</label><caption><p>Habitus of adults, habitat, and leaf mines of two <italic><tp:taxon-name><tp:taxon-name-part taxon-name-part-type="genus" reg="Mantura">Mantura</tp:taxon-name-part></tp:taxon-name></italic> species <bold>A–I</bold><italic><tp:taxon-name><tp:taxon-name-part taxon-name-part-type="genus" reg="Mantura">M.</tp:taxon-name-part><tp:taxon-name-part taxon-name-part-type="species" reg="clavareaui">clavareaui</tp:taxon-name-part></tp:taxon-name></italic><bold>J–L</bold><italic><tp:taxon-name><tp:taxon-name-part taxon-name-part-type="genus" reg="Mantura">M.</tp:taxon-name-part><tp:taxon-name-part taxon-name-part-type="species" reg="fulvipes">fulvipes</tp:taxon-name-part></tp:taxon-name></italic>. Host plants <bold>A–F</bold><italic><tp:taxon-name><tp:taxon-name-part taxon-name-part-type="genus" reg="Rumex">Rumex</tp:taxon-name-part><tp:taxon-name-part taxon-name-part-type="species" reg="japonicus">japonicus</tp:taxon-name-part></tp:taxon-name></italic> at Notojima Island, Ishikawa Pref. <bold>G–I</bold><italic><tp:taxon-name><tp:taxon-name-part taxon-name-part-type="genus" reg="Polygonum">Polygonum</tp:taxon-name-part><tp:taxon-name-part taxon-name-part-type="species" reg="aviculare">aviculare</tp:taxon-name-part></tp:taxon-name></italic> at Mihogaseki, Shimane Pref. <bold>J–L</bold><italic><tp:taxon-name><tp:taxon-name-part taxon-name-part-type="genus" reg="Oxalis">Oxalis</tp:taxon-name-part><tp:taxon-name-part taxon-name-part-type="species" reg="corniculata">corniculata</tp:taxon-name-part></tp:taxon-name></italic> at Tamanoura, Fukue Is., Nagasaki Pref.</p></caption><graphic xmlns:xlink="http://www.w3.org/1999/xlink" xlink:href="zookeys-1238-209_article-124514__-g005.jpg" position="float" orientation="portrait" xlink:type="simple" id="oo_1331560.jpg"><uri content-type="original_file" xlink:type="simple">https://binary.pensoft.net/fig/1331560</uri></graphic></fig></tp:treatment-sec></tp:taxon-treatment>
