# Supplementary material for: ﻿Diversity and host plant utilization of leaf-mining beetles of Chrysomeloidea (Coleoptera) in Japan
Source: Zookeys. 2025 May 16;1238:209–68. doi: 10.3897/zookeys.1238.124514 (PMC12102670; doi:10.3897/zookeys.1238.124514)
Supplement: XML Treatment for Hippuriphila babai [file zookeys.1238.124514-treatment20.xml]

<!DOCTYPE tp:taxon-treatment
  PUBLIC "-//TaxonX//DTD Taxonomic Treatment Publishing DTD v0 20100105//EN" "tax-treatment-NSO.dtd">
<tp:taxon-treatment xmlns:tp="http://www.plazi.org/taxpub"><tp:treatment-meta><kwd-group><label>Taxon classification</label><kwd>
                <named-content content-type="kingdom">Animalia</named-content>
              </kwd><kwd>
                <named-content content-type="order">Coleoptera</named-content>
              </kwd><kwd>
                <named-content content-type="family">Chrysomelidae</named-content>
              </kwd></kwd-group><mixed-citation publication-type="journal"><person-group><name><surname>Kato</surname><given-names>Makoto</given-names></name><name><surname>Imada</surname><given-names>Yume</given-names></name></person-group><article-title>﻿Diversity and host plant utilization of leaf-mining beetles of <tp:taxon-name><tp:taxon-name-part taxon-name-part-type="superfamily">Chrysomeloidea</tp:taxon-name-part></tp:taxon-name> (<tp:taxon-name><tp:taxon-name-part taxon-name-part-type="order">Coleoptera</tp:taxon-name-part></tp:taxon-name>) in Japan</article-title><source>Zookeys</source><day>16</day><month>05</month><year>2025</year><volume>1238</volume><fpage>209</fpage><lpage>268</lpage><pub-id pub-id-type="doi">10.3897/zookeys.1238.124514</pub-id></mixed-citation></tp:treatment-meta><tp:nomenclature><label>﻿</label><tp:taxon-name>
              <object-id xmlns:xlink="http://www.w3.org/1999/xlink" content-type="arpha" xlink:type="simple">2A706F2C-7988-5682-A69F-00361CF737C2</object-id>
              <tp:taxon-name-part taxon-name-part-type="genus" reg="Hippuriphila">Hippuriphila</tp:taxon-name-part>
              <tp:taxon-name-part taxon-name-part-type="species" reg="babai">babai</tp:taxon-name-part>
            </tp:taxon-name><tp:taxon-authority>(Chûjô, 1959)</tp:taxon-authority><xref ref-type="fig" rid="F6">Fig. 6A–F</xref></tp:nomenclature><tp:treatment-sec sec-type="host" id="SECID0EB1EK"><title>Host plant.</title><p><tp:taxon-name><tp:taxon-name-part taxon-name-part-type="family">Equisetaceae</tp:taxon-name-part></tp:taxon-name>: <italic><tp:taxon-name><tp:taxon-name-part taxon-name-part-type="genus" reg="Equisetum">Equisetum</tp:taxon-name-part><tp:taxon-name-part taxon-name-part-type="species" reg="arvense">arvense</tp:taxon-name-part></tp:taxon-name></italic> L., <italic><tp:taxon-name><tp:taxon-name-part taxon-name-part-type="genus" reg="Euonymus">E.</tp:taxon-name-part><tp:taxon-name-part taxon-name-part-type="species" reg="fluviatile">fluviatile</tp:taxon-name-part></tp:taxon-name></italic> L.</p></tp:treatment-sec><tp:treatment-sec sec-type="Leaf mine" id="SECID0EC2EK"><title>Leaf mine.</title><p>Full-depth or internal linear mine on leaf-like branch and the green stem (Fig. <xref ref-type="fig" rid="F6">6B–E</xref>). The larva is cylindrical (Fig. <xref ref-type="fig" rid="F6">6F</xref>) and sometimes exits its mine and moves to the other shoot. Frass is thread-like, deposited in the mine.</p><fig id="F6" position="float" orientation="portrait"><object-id xmlns:xlink="http://www.w3.org/1999/xlink" content-type="doi" xlink:type="simple">10.3897/zookeys.1238.124514.figure6</object-id><object-id xmlns:xlink="http://www.w3.org/1999/xlink" content-type="arpha" xlink:type="simple">53D0F245-C342-54D1-BAF1-3595E3AD5AFA</object-id><label>Figure 6.</label><caption><p>Habitus of adults, leaf mine, and larva of <italic><tp:taxon-name><tp:taxon-name-part taxon-name-part-type="genus" reg="Hippuriphila">Hippuriphila</tp:taxon-name-part><tp:taxon-name-part taxon-name-part-type="species" reg="babai">babai</tp:taxon-name-part></tp:taxon-name></italic> on <italic><tp:taxon-name><tp:taxon-name-part taxon-name-part-type="genus" reg="Equisetum">Equisetum</tp:taxon-name-part><tp:taxon-name-part taxon-name-part-type="species" reg="arvense">arvense</tp:taxon-name-part></tp:taxon-name></italic><bold>A</bold> habitus of adults <bold>B, C</bold> leaf-mine at Mt. Teine <bold>D–F</bold> larva at Yubari, Hokkaido.</p></caption><graphic xmlns:xlink="http://www.w3.org/1999/xlink" xlink:href="zookeys-1238-209_article-124514__-g006.jpg" position="float" orientation="portrait" xlink:type="simple" id="oo_1331561.jpg"><uri content-type="original_file" xlink:type="simple">https://binary.pensoft.net/fig/1331561</uri></graphic></fig></tp:treatment-sec><tp:treatment-sec sec-type="material" id="SECID0E44EK"><title>Material examined.</title><p>• 2 adults, Mt. Teine, Sapporo, Hokkaidô, 9-X-1998 (as larva on <italic><tp:taxon-name><tp:taxon-name-part taxon-name-part-type="genus" reg="Equisetum">Equisetum</tp:taxon-name-part><tp:taxon-name-part taxon-name-part-type="species" reg="arvense">arvense</tp:taxon-name-part></tp:taxon-name></italic>), emerged on 25-VII–3-VIII-1998 (Fig. <xref ref-type="fig" rid="F6">6A–C</xref>); • 2 adults, Rebun Is., Hokkaidô, 9-VII-1995 (as larva on <italic><tp:taxon-name><tp:taxon-name-part taxon-name-part-type="genus" reg="Equisetum">E.</tp:taxon-name-part><tp:taxon-name-part taxon-name-part-type="species" reg="arvense">arvense</tp:taxon-name-part></tp:taxon-name></italic>), emerged on 25–27-VII-1995; • 5 adults, Bibi, Chitose, Hokkaidô, 30-VI-2023 (as larva on <italic><tp:taxon-name><tp:taxon-name-part taxon-name-part-type="genus" reg="Euonymus">E.</tp:taxon-name-part><tp:taxon-name-part taxon-name-part-type="species" reg="fluviatile">fluviatile</tp:taxon-name-part></tp:taxon-name></italic>), emerged on 17–20-VII-2023.</p></tp:treatment-sec></tp:taxon-treatment>
