# Supplementary material for: ﻿Diversity and host plant utilization of leaf-mining beetles of Chrysomeloidea (Coleoptera) in Japan
Source: Zookeys. 2025 May 16;1238:209–68. doi: 10.3897/zookeys.1238.124514 (PMC12102670; doi:10.3897/zookeys.1238.124514)
Supplement: XML Treatment for Psylliodes aff. subrugosa [file zookeys.1238.124514-treatment22.xml]

<!DOCTYPE tp:taxon-treatment
  PUBLIC "-//TaxonX//DTD Taxonomic Treatment Publishing DTD v0 20100105//EN" "tax-treatment-NSO.dtd">
<tp:taxon-treatment xmlns:tp="http://www.plazi.org/taxpub"><tp:treatment-meta><kwd-group><label>Taxon classification</label><kwd>
                <named-content content-type="kingdom">Animalia</named-content>
              </kwd><kwd>
                <named-content content-type="order">Coleoptera</named-content>
              </kwd><kwd>
                <named-content content-type="family">Chrysomelidae</named-content>
              </kwd></kwd-group><mixed-citation publication-type="journal"><person-group><name><surname>Kato</surname><given-names>Makoto</given-names></name><name><surname>Imada</surname><given-names>Yume</given-names></name></person-group><article-title>﻿Diversity and host plant utilization of leaf-mining beetles of <tp:taxon-name><tp:taxon-name-part taxon-name-part-type="superfamily">Chrysomeloidea</tp:taxon-name-part></tp:taxon-name> (<tp:taxon-name><tp:taxon-name-part taxon-name-part-type="order">Coleoptera</tp:taxon-name-part></tp:taxon-name>) in Japan</article-title><source>Zookeys</source><day>16</day><month>05</month><year>2025</year><volume>1238</volume><fpage>209</fpage><lpage>268</lpage><pub-id pub-id-type="doi">10.3897/zookeys.1238.124514</pub-id></mixed-citation></tp:treatment-meta><tp:nomenclature><label>﻿</label><tp:taxon-name>
              <object-id xmlns:xlink="http://www.w3.org/1999/xlink" content-type="arpha" xlink:type="simple">979B4F41-63E7-5873-A503-C4D9A3674176</object-id>
              <tp:taxon-name-part taxon-name-part-type="genus" reg="Psylliodes">Psylliodes</tp:taxon-name-part>
              <tp:taxon-name-part taxon-name-part-type="uncertainty-rank">aff.</tp:taxon-name-part>
              <tp:taxon-name-part taxon-name-part-type="species" reg="subrugosa">subrugosa</tp:taxon-name-part>
            </tp:taxon-name><tp:taxon-authority>Jacoby, 1885</tp:taxon-authority><xref ref-type="fig" rid="F7">Fig. 7Q–T</xref></tp:nomenclature><tp:treatment-sec sec-type="notes" id="SECID0E1QFK"><title>Note.</title><p>Two female specimens were reared and tentatively identified as related to this species, but there is a possibility that this is an undescribed species.</p></tp:treatment-sec><tp:treatment-sec sec-type="host" id="SECID0E2RFK"><title>Host plant.</title><p><tp:taxon-name><tp:taxon-name-part taxon-name-part-type="family">Brassicaceae</tp:taxon-name-part></tp:taxon-name>: <italic><tp:taxon-name><tp:taxon-name-part taxon-name-part-type="genus" reg="Arabis">Arabis</tp:taxon-name-part><tp:taxon-name-part taxon-name-part-type="species" reg="hirsuta">hirsuta</tp:taxon-name-part></tp:taxon-name></italic> (L.). Crucifers are known as host plants (<xref ref-type="bibr" rid="B26">Kimoto and Takizawa 1993</xref>), while its biology has not been reported.</p></tp:treatment-sec><tp:treatment-sec sec-type="Leaf mine" id="SECID0EVSFK"><title>Leaf mine.</title><p>Linear mine in the midrib and the petiole of mature leaf (Fig. <xref ref-type="fig" rid="F7">7R–T</xref>). The egg is laid on the petiole, and the hatched larva mines the petiole, and sometimes enter the midrib. The mined petiole becomes blackish. Frass is deposited compactly in a few parts of the mine, and sometimes discharged from the mine through perforated holes. The fully grown larva (Fig. <xref ref-type="fig" rid="F7">7N</xref>) exits the mined leaf, falls to the ground, and pupates underground. The adult emerges ~ 1 month after pupation.</p></tp:treatment-sec><tp:treatment-sec sec-type="material" id="SECID0EZUFK"><title>Material examined.</title><p>• 2 adults, Higashimata, Shimosuwa, Suwa-gun, Nagano Pref., 28-VI-2020 (as larva on <italic><tp:taxon-name><tp:taxon-name-part taxon-name-part-type="genus" reg="Arabis">Arabis</tp:taxon-name-part><tp:taxon-name-part taxon-name-part-type="species" reg="hirsuta">hirsuta</tp:taxon-name-part></tp:taxon-name></italic>), emerged on 9-VIII-2020 (Fig. <xref ref-type="fig" rid="F7">7Q, S, T</xref>): several leaf mines on <italic><tp:taxon-name><tp:taxon-name-part taxon-name-part-type="genus" reg="Arabis">Arabis</tp:taxon-name-part><tp:taxon-name-part taxon-name-part-type="species" reg="hirsuta">hirsuta</tp:taxon-name-part></tp:taxon-name></italic>, Sanjiro, Matsumoto, Nagano Pref., 28-VII-1995 (Fig. <xref ref-type="fig" rid="F7">7R</xref>).</p></tp:treatment-sec><tp:treatment-sec><!--Section generated to contain objects referenced in tp:taxon-treatment.--><fig id="F7" position="float" orientation="portrait"><object-id xmlns:xlink="http://www.w3.org/1999/xlink" content-type="doi" xlink:type="simple">10.3897/zookeys.1238.124514.figure7</object-id><object-id xmlns:xlink="http://www.w3.org/1999/xlink" content-type="arpha" xlink:type="simple">75E5807E-C29E-5F5A-8530-74E078708DE5</object-id><label>Figure 7.</label><caption><p>Habitus of adults and larvae, habitat, and leaf mines of three <italic><tp:taxon-name><tp:taxon-name-part taxon-name-part-type="genus" reg="Psylliodes">Psylliodes</tp:taxon-name-part></tp:taxon-name></italic> species <bold>A–J</bold><italic><tp:taxon-name><tp:taxon-name-part taxon-name-part-type="genus" reg="Psylliodes">P.</tp:taxon-name-part><tp:taxon-name-part taxon-name-part-type="species" reg="punctifrons">punctifrons</tp:taxon-name-part></tp:taxon-name></italic><bold>K–P</bold><italic><tp:taxon-name><tp:taxon-name-part taxon-name-part-type="genus" reg="Psylliodes">P.</tp:taxon-name-part><tp:taxon-name-part taxon-name-part-type="species" reg="sasakii">sasakii</tp:taxon-name-part></tp:taxon-name></italic><bold>Q–T</bold><italic><tp:taxon-name><tp:taxon-name-part taxon-name-part-type="genus" reg="Psylliodes">P.</tp:taxon-name-part><tp:taxon-name-part taxon-name-part-type="species" reg="subrugosa">subrugosa.</tp:taxon-name-part></tp:taxon-name></italic> Host plants <bold>A–F</bold><italic><tp:taxon-name><tp:taxon-name-part taxon-name-part-type="genus" reg="Brassica">Brassica</tp:taxon-name-part><tp:taxon-name-part taxon-name-part-type="species" reg="juncea">juncea</tp:taxon-name-part></tp:taxon-name></italic> at Kizu-gawa, Kyôto <bold>G–I</bold><tp:taxon-name><tp:taxon-name-part taxon-name-part-type="genus" reg="Raphanus">Raphanus</tp:taxon-name-part><tp:taxon-name-part taxon-name-part-type="species" reg="sativus">sativus</tp:taxon-name-part><tp:taxon-name-part taxon-name-part-type="infraspecific-rank">var.</tp:taxon-name-part><tp:taxon-name-part taxon-name-part-type="variety" reg="hortensis">hortensis</tp:taxon-name-part></tp:taxon-name> at Notojima Is., Ishikawa Pref. <bold>K–M</bold><italic><tp:taxon-name><tp:taxon-name-part taxon-name-part-type="genus" reg="Eutrema">Eutrema</tp:taxon-name-part><tp:taxon-name-part taxon-name-part-type="species" reg="japonicum">japonicum</tp:taxon-name-part></tp:taxon-name></italic> at Futamata, Oshamanbe, Hokkaido <bold>N–P</bold><italic><tp:taxon-name><tp:taxon-name-part taxon-name-part-type="genus" reg="Eutrema">Eutrema</tp:taxon-name-part><tp:taxon-name-part taxon-name-part-type="species" reg="japonicum">japonicum</tp:taxon-name-part></tp:taxon-name></italic> at Nyûkawa, Takayama, Gifu Pref. <bold>Q–T</bold><italic><tp:taxon-name><tp:taxon-name-part taxon-name-part-type="genus" reg="Arabis">Arabis</tp:taxon-name-part><tp:taxon-name-part taxon-name-part-type="species" reg="hirsuta">hirsuta</tp:taxon-name-part></tp:taxon-name></italic> at Shimo-suwa, Nagano Pref.</p></caption><graphic xmlns:xlink="http://www.w3.org/1999/xlink" xlink:href="zookeys-1238-209_article-124514__-g007.jpg" position="float" orientation="portrait" xlink:type="simple" id="oo_1331562.jpg"><uri content-type="original_file" xlink:type="simple">https://binary.pensoft.net/fig/1331562</uri></graphic></fig></tp:treatment-sec><ref-list><ref id="B26"><mixed-citation xmlns:xlink="http://www.w3.org/1999/xlink" xlink:type="simple"><person-group><name name-style="western"><surname>Kimoto</surname><given-names>S</given-names></name><name name-style="western"><surname>Takizawa</surname><given-names>H</given-names></name></person-group> (<year>1993</year>) <source>Leaf beetles (<tp:taxon-name><tp:taxon-name-part taxon-name-part-type="family">Chrysomelidae</tp:taxon-name-part></tp:taxon-name>) of Japan.</source><publisher-name>Tôkai Daigaku Shuppankai</publisher-name>, <publisher-loc>Tôkyô</publisher-loc>, <size units="page">539 pp</size>.</mixed-citation></ref></ref-list></tp:taxon-treatment>
