# Supplementary material for: ﻿Diversity and host plant utilization of leaf-mining beetles of Chrysomeloidea (Coleoptera) in Japan
Source: Zookeys. 2025 May 16;1238:209–68. doi: 10.3897/zookeys.1238.124514 (PMC12102670; doi:10.3897/zookeys.1238.124514)
Supplement: XML Treatment for Halticorcus kasuga [file zookeys.1238.124514-treatment23.xml]

<!DOCTYPE tp:taxon-treatment
  PUBLIC "-//TaxonX//DTD Taxonomic Treatment Publishing DTD v0 20100105//EN" "tax-treatment-NSO.dtd">
<tp:taxon-treatment xmlns:tp="http://www.plazi.org/taxpub"><tp:treatment-meta><kwd-group><label>Taxon classification</label><kwd>
                <named-content content-type="kingdom">Animalia</named-content>
              </kwd><kwd>
                <named-content content-type="order">Coleoptera</named-content>
              </kwd><kwd>
                <named-content content-type="family">Chrysomelidae</named-content>
              </kwd></kwd-group><mixed-citation publication-type="journal"><person-group><name><surname>Kato</surname><given-names>Makoto</given-names></name><name><surname>Imada</surname><given-names>Yume</given-names></name></person-group><article-title>﻿Diversity and host plant utilization of leaf-mining beetles of <tp:taxon-name><tp:taxon-name-part taxon-name-part-type="superfamily">Chrysomeloidea</tp:taxon-name-part></tp:taxon-name> (<tp:taxon-name><tp:taxon-name-part taxon-name-part-type="order">Coleoptera</tp:taxon-name-part></tp:taxon-name>) in Japan</article-title><source>Zookeys</source><day>16</day><month>05</month><year>2025</year><volume>1238</volume><fpage>209</fpage><lpage>268</lpage><pub-id pub-id-type="doi">10.3897/zookeys.1238.124514</pub-id></mixed-citation></tp:treatment-meta><tp:nomenclature><label>﻿</label><tp:taxon-name>
              <object-id xmlns:xlink="http://www.w3.org/1999/xlink" content-type="arpha" xlink:type="simple">C3DA3799-AADD-5FA7-9FA2-27B85AC4132A</object-id>
              <tp:taxon-name-part taxon-name-part-type="genus" reg="Halticorcus">Halticorcus</tp:taxon-name-part>
              <tp:taxon-name-part taxon-name-part-type="species" reg="kasuga">kasuga</tp:taxon-name-part>
            </tp:taxon-name><tp:taxon-authority>(Nakane, 1963)</tp:taxon-authority><xref ref-type="fig" rid="F8">Fig. 8A–H</xref></tp:nomenclature><tp:treatment-sec sec-type="host" id="SECID0E2XFK"><title>Host plant.</title><p><tp:taxon-name><tp:taxon-name-part taxon-name-part-type="family">Polypodiaceae</tp:taxon-name-part></tp:taxon-name>: <italic><tp:taxon-name><tp:taxon-name-part taxon-name-part-type="genus" reg="Lepisorus">Lepisorus</tp:taxon-name-part><tp:taxon-name-part taxon-name-part-type="species" reg="miyoshianus">miyoshianus</tp:taxon-name-part></tp:taxon-name></italic> (Makino)., <italic><tp:taxon-name><tp:taxon-name-part taxon-name-part-type="genus" reg="Lepisorus">L.</tp:taxon-name-part><tp:taxon-name-part taxon-name-part-type="species" reg="onoei">onoei</tp:taxon-name-part></tp:taxon-name></italic> (Franch. et Sav.), <italic><tp:taxon-name><tp:taxon-name-part taxon-name-part-type="genus" reg="Lepisorus">L.</tp:taxon-name-part><tp:taxon-name-part taxon-name-part-type="species" reg="thunbergianus">thunbergianus</tp:taxon-name-part></tp:taxon-name></italic> (Kaulf.), <italic><tp:taxon-name><tp:taxon-name-part taxon-name-part-type="genus" reg="Pyrrosia">Pyrrosia</tp:taxon-name-part><tp:taxon-name-part taxon-name-part-type="species" reg="linearifotia">linearifotia</tp:taxon-name-part></tp:taxon-name></italic> (Hook.) and <italic><tp:taxon-name><tp:taxon-name-part taxon-name-part-type="genus" reg="Lemmaphyllum">Lemmaphyllum</tp:taxon-name-part><tp:taxon-name-part taxon-name-part-type="species" reg="microphyllum">microphyllum</tp:taxon-name-part></tp:taxon-name></italic> C. Presl. are reported as adult’s host plants by <xref ref-type="bibr" rid="B37">Suzuki et al. (2008)</xref>.</p></tp:treatment-sec><tp:treatment-sec sec-type="Leaf mine" id="SECID0EK1FK"><title>Leaf mine.</title><p>Upper-layer linear-blotch mine on mature leaf (Fig. <xref ref-type="fig" rid="F8">8B, F, G</xref>). The fully grown larva (Fig. <xref ref-type="fig" rid="F8">8H</xref>) exits the mined leaf, falls to the ground, and pupates underground.</p><fig id="F8" position="float" orientation="portrait"><object-id xmlns:xlink="http://www.w3.org/1999/xlink" content-type="doi" xlink:type="simple">10.3897/zookeys.1238.124514.figure8</object-id><object-id xmlns:xlink="http://www.w3.org/1999/xlink" content-type="arpha" xlink:type="simple">CAB2FFC4-4213-5E54-BA74-98E2EE441327</object-id><label>Figure 8.</label><caption><p>Habitus of adults and leaf mines of four <italic><tp:taxon-name><tp:taxon-name-part taxon-name-part-type="genus" reg="Halticorcus">Halticorcus</tp:taxon-name-part></tp:taxon-name></italic> species <bold>A–H</bold><italic><tp:taxon-name><tp:taxon-name-part taxon-name-part-type="genus" reg="Halticorcus">H.</tp:taxon-name-part><tp:taxon-name-part taxon-name-part-type="species" reg="kasuga">kasuga</tp:taxon-name-part></tp:taxon-name></italic><bold>I–L</bold><italic><tp:taxon-name><tp:taxon-name-part taxon-name-part-type="genus" reg="Halticorcus">H.</tp:taxon-name-part><tp:taxon-name-part taxon-name-part-type="species" reg="sauteri">sauteri</tp:taxon-name-part></tp:taxon-name></italic><bold>M–T</bold><italic><tp:taxon-name><tp:taxon-name-part taxon-name-part-type="genus" reg="Halticorcus">H.</tp:taxon-name-part><tp:taxon-name-part taxon-name-part-type="species" reg="hiranoi">hiranoi</tp:taxon-name-part></tp:taxon-name></italic><bold>U–X</bold><italic><tp:taxon-name><tp:taxon-name-part taxon-name-part-type="genus" reg="Halticorcus">H.</tp:taxon-name-part><tp:taxon-name-part taxon-name-part-type="species" reg="duodecimmaculata">duodecimmaculata.</tp:taxon-name-part></tp:taxon-name></italic> Host plants <bold>A, B</bold><italic><tp:taxon-name><tp:taxon-name-part taxon-name-part-type="genus" reg="Lepisorus">Lepisorus</tp:taxon-name-part><tp:taxon-name-part taxon-name-part-type="species" reg="thunbergianus">thunbergianus</tp:taxon-name-part></tp:taxon-name></italic> at Mt. Shizuhata, Shizuoka Pref. <bold>C</bold><italic><tp:taxon-name><tp:taxon-name-part taxon-name-part-type="genus" reg="Lepisorus">Lepisorus</tp:taxon-name-part><tp:taxon-name-part taxon-name-part-type="species" reg="onoei">onoei</tp:taxon-name-part></tp:taxon-name></italic> at Shôjiko Lake, Yamanashi Pref. <bold>D–H</bold><italic><tp:taxon-name><tp:taxon-name-part taxon-name-part-type="genus" reg="Lepisorus">L.</tp:taxon-name-part><tp:taxon-name-part taxon-name-part-type="species" reg="miyoshianus">miyoshianus</tp:taxon-name-part></tp:taxon-name></italic> at Kiso-fukushima, Nagano Pref. <bold>I–J</bold><italic><tp:taxon-name><tp:taxon-name-part taxon-name-part-type="genus" reg="Leptochilus">Leptochilus</tp:taxon-name-part><tp:taxon-name-part taxon-name-part-type="species" reg="neopothifolius">neopothifolius</tp:taxon-name-part></tp:taxon-name></italic> at Kanyû, Kakeroma Is., Kagoshima Pref. <bold>K–L</bold><italic><tp:taxon-name><tp:taxon-name-part taxon-name-part-type="genus" reg="Cyrtomium">Cyrtomium</tp:taxon-name-part><tp:taxon-name-part taxon-name-part-type="species" reg="falcatum">falcatum</tp:taxon-name-part></tp:taxon-name></italic> at Imasato, Amami-ôshima Is., Kagoshima Pref. <bold>M–O</bold><italic><tp:taxon-name><tp:taxon-name-part taxon-name-part-type="genus" reg="Phymatosorus">Phymatosorus</tp:taxon-name-part><tp:taxon-name-part taxon-name-part-type="species" reg="scolopendria">scolopendria</tp:taxon-name-part></tp:taxon-name></italic> at Tonaki Is., Okinawa Pref. <bold>P, Q</bold><italic><tp:taxon-name><tp:taxon-name-part taxon-name-part-type="genus" reg="Loxogramme">Loxogramme</tp:taxon-name-part><tp:taxon-name-part taxon-name-part-type="species" reg="salicifolia">salicifolia</tp:taxon-name-part></tp:taxon-name></italic> at Inohae, Kitago, Miyazaki Pref. <bold>R–T</bold><italic><tp:taxon-name><tp:taxon-name-part taxon-name-part-type="genus" reg="Pyrrosia">Pyrrosia</tp:taxon-name-part><tp:taxon-name-part taxon-name-part-type="species" reg="lingua">lingua</tp:taxon-name-part></tp:taxon-name></italic> at Mt. Yuwan, Amami-ôshima Is., Kagoshima Pref. <bold>U, V</bold><italic><tp:taxon-name><tp:taxon-name-part taxon-name-part-type="genus" reg="Phymatosorus">Phymatosorus</tp:taxon-name-part><tp:taxon-name-part taxon-name-part-type="species" reg="scolopendria">scolopendria</tp:taxon-name-part></tp:taxon-name></italic> at Iriomote Is., Okinawa Pref. <bold>W, X</bold><italic><tp:taxon-name><tp:taxon-name-part taxon-name-part-type="genus" reg="Crypsinus">Crypsinus</tp:taxon-name-part><tp:taxon-name-part taxon-name-part-type="species" reg="yakushimensis">yakushimensis</tp:taxon-name-part></tp:taxon-name></italic> at Iriomote Is., Okinawa Pref.</p></caption><graphic xmlns:xlink="http://www.w3.org/1999/xlink" xlink:href="zookeys-1238-209_article-124514__-g008.jpg" position="float" orientation="portrait" xlink:type="simple" id="oo_1331563.jpg"><uri content-type="original_file" xlink:type="simple">https://binary.pensoft.net/fig/1331563</uri></graphic></fig></tp:treatment-sec><tp:treatment-sec sec-type="material" id="SECID0E4BGK"><title>Material examined.</title><p>• 3 adults, Mt. Shizuhata, Aoi-ku, Shizuoka Pref., 27-VII-2017 (as larva on <italic><tp:taxon-name><tp:taxon-name-part taxon-name-part-type="genus" reg="Lepisorus">Lepisorus</tp:taxon-name-part><tp:taxon-name-part taxon-name-part-type="species" reg="thunbergianus">thunbergianus</tp:taxon-name-part></tp:taxon-name></italic>), emerged on 12–18-IX-2017 (Fig. <xref ref-type="fig" rid="F8">8A, B</xref>); • 1 adult on <italic><tp:taxon-name><tp:taxon-name-part taxon-name-part-type="genus" reg="Lepisorus">L.</tp:taxon-name-part><tp:taxon-name-part taxon-name-part-type="species" reg="onoei">onoei</tp:taxon-name-part></tp:taxon-name></italic>, Shôji-ko Lake, Fuji-kawaguchi-ko, Yamanashi Pref., 8-IX-2019 (Fig. <xref ref-type="fig" rid="F7">7C</xref>); • 2 adults, Shimo-shimizu, Kiso-fukushima, Nagano Pref., 7-VIII-2011 (as larva on <italic><tp:taxon-name><tp:taxon-name-part taxon-name-part-type="genus" reg="Lepisorus">L.</tp:taxon-name-part><tp:taxon-name-part taxon-name-part-type="species" reg="miyoshianus">miyoshianus</tp:taxon-name-part></tp:taxon-name></italic>), emerged on 4-IX-2011 (Fig. <xref ref-type="fig" rid="F7">7D–H</xref>).</p></tp:treatment-sec><tp:treatment-sec><!--Section generated to contain objects referenced in tp:taxon-treatment.--><fig id="F7" position="float" orientation="portrait"><object-id xmlns:xlink="http://www.w3.org/1999/xlink" content-type="doi" xlink:type="simple">10.3897/zookeys.1238.124514.figure7</object-id><object-id xmlns:xlink="http://www.w3.org/1999/xlink" content-type="arpha" xlink:type="simple">75E5807E-C29E-5F5A-8530-74E078708DE5</object-id><label>Figure 7.</label><caption><p>Habitus of adults and larvae, habitat, and leaf mines of three <italic><tp:taxon-name><tp:taxon-name-part taxon-name-part-type="genus" reg="Psylliodes">Psylliodes</tp:taxon-name-part></tp:taxon-name></italic> species <bold>A–J</bold><italic><tp:taxon-name><tp:taxon-name-part taxon-name-part-type="genus" reg="Psylliodes">P.</tp:taxon-name-part><tp:taxon-name-part taxon-name-part-type="species" reg="punctifrons">punctifrons</tp:taxon-name-part></tp:taxon-name></italic><bold>K–P</bold><italic><tp:taxon-name><tp:taxon-name-part taxon-name-part-type="genus" reg="Psylliodes">P.</tp:taxon-name-part><tp:taxon-name-part taxon-name-part-type="species" reg="sasakii">sasakii</tp:taxon-name-part></tp:taxon-name></italic><bold>Q–T</bold><italic><tp:taxon-name><tp:taxon-name-part taxon-name-part-type="genus" reg="Psylliodes">P.</tp:taxon-name-part><tp:taxon-name-part taxon-name-part-type="species" reg="subrugosa">subrugosa.</tp:taxon-name-part></tp:taxon-name></italic> Host plants <bold>A–F</bold><italic><tp:taxon-name><tp:taxon-name-part taxon-name-part-type="genus" reg="Brassica">Brassica</tp:taxon-name-part><tp:taxon-name-part taxon-name-part-type="species" reg="juncea">juncea</tp:taxon-name-part></tp:taxon-name></italic> at Kizu-gawa, Kyôto <bold>G–I</bold><tp:taxon-name><tp:taxon-name-part taxon-name-part-type="genus" reg="Raphanus">Raphanus</tp:taxon-name-part><tp:taxon-name-part taxon-name-part-type="species" reg="sativus">sativus</tp:taxon-name-part><tp:taxon-name-part taxon-name-part-type="infraspecific-rank">var.</tp:taxon-name-part><tp:taxon-name-part taxon-name-part-type="variety" reg="hortensis">hortensis</tp:taxon-name-part></tp:taxon-name> at Notojima Is., Ishikawa Pref. <bold>K–M</bold><italic><tp:taxon-name><tp:taxon-name-part taxon-name-part-type="genus" reg="Eutrema">Eutrema</tp:taxon-name-part><tp:taxon-name-part taxon-name-part-type="species" reg="japonicum">japonicum</tp:taxon-name-part></tp:taxon-name></italic> at Futamata, Oshamanbe, Hokkaido <bold>N–P</bold><italic><tp:taxon-name><tp:taxon-name-part taxon-name-part-type="genus" reg="Eutrema">Eutrema</tp:taxon-name-part><tp:taxon-name-part taxon-name-part-type="species" reg="japonicum">japonicum</tp:taxon-name-part></tp:taxon-name></italic> at Nyûkawa, Takayama, Gifu Pref. <bold>Q–T</bold><italic><tp:taxon-name><tp:taxon-name-part taxon-name-part-type="genus" reg="Arabis">Arabis</tp:taxon-name-part><tp:taxon-name-part taxon-name-part-type="species" reg="hirsuta">hirsuta</tp:taxon-name-part></tp:taxon-name></italic> at Shimo-suwa, Nagano Pref.</p></caption><graphic xmlns:xlink="http://www.w3.org/1999/xlink" xlink:href="zookeys-1238-209_article-124514__-g007.jpg" position="float" orientation="portrait" xlink:type="simple" id="oo_1331562.jpg"><uri content-type="original_file" xlink:type="simple">https://binary.pensoft.net/fig/1331562</uri></graphic></fig></tp:treatment-sec><ref-list><ref id="B37"><mixed-citation xmlns:xlink="http://www.w3.org/1999/xlink" xlink:type="simple"><person-group><name name-style="western"><surname>Suzuki</surname><given-names>K</given-names></name><name name-style="western"><surname>Minami</surname><given-names>M</given-names></name><name name-style="western"><surname>Imasaka</surname><given-names>S</given-names></name><name name-style="western"><surname>Tahira</surname><given-names>Y</given-names></name><name name-style="western"><surname>Kitsuki</surname><given-names>Y</given-names></name><name name-style="western"><surname>Isowa</surname><given-names>R</given-names></name></person-group> (<year>2008</year>) <article-title>An outline of geographical distribution and host plants of the Japanese species of the genus <italic><tp:taxon-name><tp:taxon-name-part taxon-name-part-type="genus">Schenklingia</tp:taxon-name-part></tp:taxon-name></italic> (<tp:taxon-name><tp:taxon-name-part taxon-name-part-type="order">Coleoptera</tp:taxon-name-part></tp:taxon-name>, <tp:taxon-name><tp:taxon-name-part taxon-name-part-type="subfamily">Alticinae</tp:taxon-name-part></tp:taxon-name>).</article-title><source>Coleopterists’ News Tokyo</source><volume>161</volume>: <fpage>22</fpage>–<lpage>29</lpage>.</mixed-citation></ref></ref-list></tp:taxon-treatment>
