# Supplementary material for: ﻿Diversity and host plant utilization of leaf-mining beetles of Chrysomeloidea (Coleoptera) in Japan
Source: Zookeys. 2025 May 16;1238:209–68. doi: 10.3897/zookeys.1238.124514 (PMC12102670; doi:10.3897/zookeys.1238.124514)
Supplement: XML Treatment for Halticorcus sauteri [file zookeys.1238.124514-treatment24.xml]

<!DOCTYPE tp:taxon-treatment
  PUBLIC "-//TaxonX//DTD Taxonomic Treatment Publishing DTD v0 20100105//EN" "tax-treatment-NSO.dtd">
<tp:taxon-treatment xmlns:tp="http://www.plazi.org/taxpub"><tp:treatment-meta><kwd-group><label>Taxon classification</label><kwd>
                <named-content content-type="kingdom">Animalia</named-content>
              </kwd><kwd>
                <named-content content-type="order">Coleoptera</named-content>
              </kwd><kwd>
                <named-content content-type="family">Chrysomelidae</named-content>
              </kwd></kwd-group><mixed-citation publication-type="journal"><person-group><name><surname>Kato</surname><given-names>Makoto</given-names></name><name><surname>Imada</surname><given-names>Yume</given-names></name></person-group><article-title>﻿Diversity and host plant utilization of leaf-mining beetles of <tp:taxon-name><tp:taxon-name-part taxon-name-part-type="superfamily">Chrysomeloidea</tp:taxon-name-part></tp:taxon-name> (<tp:taxon-name><tp:taxon-name-part taxon-name-part-type="order">Coleoptera</tp:taxon-name-part></tp:taxon-name>) in Japan</article-title><source>Zookeys</source><day>16</day><month>05</month><year>2025</year><volume>1238</volume><fpage>209</fpage><lpage>268</lpage><pub-id pub-id-type="doi">10.3897/zookeys.1238.124514</pub-id></mixed-citation></tp:treatment-meta><tp:nomenclature><label>﻿</label><tp:taxon-name>
              <object-id xmlns:xlink="http://www.w3.org/1999/xlink" content-type="arpha" xlink:type="simple">FF28D892-41BB-52E4-8F74-5A0090CD7F51</object-id>
              <tp:taxon-name-part taxon-name-part-type="genus" reg="Halticorcus">Halticorcus</tp:taxon-name-part>
              <tp:taxon-name-part taxon-name-part-type="species" reg="sauteri">sauteri</tp:taxon-name-part>
            </tp:taxon-name><tp:taxon-authority>(S.-H. Chen, 1934)</tp:taxon-authority><xref ref-type="fig" rid="F8">Fig. 8I–O</xref></tp:nomenclature><tp:treatment-sec sec-type="host" id="SECID0EZEGK"><title>Host plant.</title><p><tp:taxon-name><tp:taxon-name-part taxon-name-part-type="family">Dryopteridaceae</tp:taxon-name-part></tp:taxon-name>: <italic><tp:taxon-name><tp:taxon-name-part taxon-name-part-type="genus" reg="Cyrtomium">Cyrtomium</tp:taxon-name-part><tp:taxon-name-part taxon-name-part-type="species" reg="falcatum">falcatum</tp:taxon-name-part></tp:taxon-name></italic> (L. f.); <tp:taxon-name><tp:taxon-name-part taxon-name-part-type="family">Oleandraceae</tp:taxon-name-part></tp:taxon-name>: <italic><tp:taxon-name><tp:taxon-name-part taxon-name-part-type="genus" reg="Nephrolepis">Nephrolepis</tp:taxon-name-part><tp:taxon-name-part taxon-name-part-type="species" reg="cordifolia">cordifolia</tp:taxon-name-part></tp:taxon-name></italic> (L.); <tp:taxon-name><tp:taxon-name-part taxon-name-part-type="family">Polypodiaceae</tp:taxon-name-part></tp:taxon-name>: <italic><tp:taxon-name><tp:taxon-name-part taxon-name-part-type="genus" reg="Colysis">Colysis</tp:taxon-name-part><tp:taxon-name-part taxon-name-part-type="species" reg="elliptica">elliptica</tp:taxon-name-part></tp:taxon-name></italic> (Thunb.), <italic><tp:taxon-name><tp:taxon-name-part taxon-name-part-type="genus" reg="Loxogramme">Loxogramme</tp:taxon-name-part><tp:taxon-name-part taxon-name-part-type="species" reg="salicifolia">salicifolia</tp:taxon-name-part></tp:taxon-name></italic> (Makino), <italic><tp:taxon-name><tp:taxon-name-part taxon-name-part-type="genus" reg="Leptochilus">Leptochilus</tp:taxon-name-part><tp:taxon-name-part taxon-name-part-type="species" reg="neopothifolius">neopothifolius</tp:taxon-name-part></tp:taxon-name></italic> Nakaike, <italic><tp:taxon-name><tp:taxon-name-part taxon-name-part-type="genus" reg="Lemmaphyllum">Lemmaphyllum</tp:taxon-name-part><tp:taxon-name-part taxon-name-part-type="species" reg="microphyllum">microphyllum</tp:taxon-name-part></tp:taxon-name></italic> Presl., <italic><tp:taxon-name><tp:taxon-name-part taxon-name-part-type="genus" reg="Microsorum">Microsorum</tp:taxon-name-part><tp:taxon-name-part taxon-name-part-type="species" reg="buergerianum">buergerianum</tp:taxon-name-part></tp:taxon-name></italic> (Miq.), <italic><tp:taxon-name><tp:taxon-name-part taxon-name-part-type="genus" reg="Phymatosorus">Phymatosorus</tp:taxon-name-part><tp:taxon-name-part taxon-name-part-type="species" reg="scolopendria">scolopendria</tp:taxon-name-part></tp:taxon-name></italic> (Burm. f.). <italic><tp:taxon-name><tp:taxon-name-part taxon-name-part-type="genus" reg="Thelypteris">Thelypteris</tp:taxon-name-part><tp:taxon-name-part taxon-name-part-type="species" reg="acuminata">acuminata</tp:taxon-name-part></tp:taxon-name></italic> (Houtt.) is also reported as adult’s host plants by <xref ref-type="bibr" rid="B37">Suzuki et al. (2008)</xref>.</p></tp:treatment-sec><tp:treatment-sec sec-type="Leaf mine" id="SECID0EVIGK"><title>Leaf mine.</title><p>Upper-layer linear-blotch mine on mature leaf (Fig. <xref ref-type="fig" rid="F8">8J–L, N, O</xref>). Frass is thread-like, thin, and often intermittent, and deposited along the meandering larval trajectory. The fully grown larva exits the mined leaf, falls to the ground, and pupates underground.</p></tp:treatment-sec><tp:treatment-sec sec-type="material" id="SECID0E1JGK"><title>Material examined.</title><p>• 1 adult and several leaf mines, Imasato, Uken, Amami-ôshima Is. Kagoshima Pref., 4-IX-2011 on <italic><tp:taxon-name><tp:taxon-name-part taxon-name-part-type="genus" reg="Cyrtomium">Cyrtomium</tp:taxon-name-part><tp:taxon-name-part taxon-name-part-type="species" reg="falcatum">falcatum</tp:taxon-name-part></tp:taxon-name></italic> (Fig. <xref ref-type="fig" rid="F8">8K, L</xref>); • 2 adults, Angyaba, Tatsugô, Amami-ôshima Is. Kagoshima Pref., 8-V-1997 (as larva on <italic><tp:taxon-name><tp:taxon-name-part taxon-name-part-type="genus" reg="Cyrtomium">Cyrtomium</tp:taxon-name-part><tp:taxon-name-part taxon-name-part-type="species" reg="falcatum">falcatum</tp:taxon-name-part></tp:taxon-name></italic>), emerged on 22-VI-1997; • 22 adults, Kinsakubaru, Naze, Amami-ôshima Is. Kagoshima Pref., 3-VI-1996 (as larva on <italic><tp:taxon-name><tp:taxon-name-part taxon-name-part-type="genus" reg="Nephrolepis">Nephrolepis</tp:taxon-name-part><tp:taxon-name-part taxon-name-part-type="species" reg="cordifolia">cordifolia</tp:taxon-name-part></tp:taxon-name></italic>), emerged on 2-VII-1996; • 1 adult, Naon, Yamato, Amami-ôshima Is. Kagoshima Pref., 11-V-2002 (as larva on <italic><tp:taxon-name><tp:taxon-name-part taxon-name-part-type="genus" reg="Colysis">Colysis</tp:taxon-name-part><tp:taxon-name-part taxon-name-part-type="species" reg="elliptica">elliptica</tp:taxon-name-part></tp:taxon-name></italic>), emerged on 11-VI-2002; • 10 adults, Segiri, Nagata, Yaku Is., Kumage-gun, Kagoshima Pref., 27-V-1990 (as larva on <italic><tp:taxon-name><tp:taxon-name-part taxon-name-part-type="genus" reg="Leptochilus">Leptochilus</tp:taxon-name-part><tp:taxon-name-part taxon-name-part-type="species" reg="neopothifolius">neopothifolius</tp:taxon-name-part></tp:taxon-name></italic>), emerged on ?-VII-1990; • 3 adults, Higashinamaka, Amami-ôshima Is. Kagoshima Pref., 20-V-2015 (as larva on <italic><tp:taxon-name><tp:taxon-name-part taxon-name-part-type="genus" reg="Leptochilus">Leptochilus</tp:taxon-name-part><tp:taxon-name-part taxon-name-part-type="species" reg="neopothifolius">neopothifolius</tp:taxon-name-part></tp:taxon-name></italic>), emerged on 17–18-VI-2015 (Fig. <xref ref-type="fig" rid="F8">8I–J</xref>); • 2 adults, Mt. Yuwan, Uken, Amami-ôshima Is., Kagoshima Pref., 30-VI-1992 (as larva on <italic><tp:taxon-name><tp:taxon-name-part taxon-name-part-type="genus" reg="Microsorum">Microsorum</tp:taxon-name-part><tp:taxon-name-part taxon-name-part-type="species" reg="buergerianum">buergerianum</tp:taxon-name-part></tp:taxon-name></italic>), emerged on 25-VII-1992; • 1 adult and several leaf mines, Tonaki Is., Shimajiri-gun, Okinawa Pref., 18-III-2020 (as larva on on <italic><tp:taxon-name><tp:taxon-name-part taxon-name-part-type="genus" reg="Phymatosorus">Phymatosorus</tp:taxon-name-part><tp:taxon-name-part taxon-name-part-type="species" reg="scolopendria">scolopendria</tp:taxon-name-part></tp:taxon-name></italic>), emerged on 20-V-2020 (Fig. <xref ref-type="fig" rid="F8">8M–O</xref>).</p></tp:treatment-sec><tp:treatment-sec><!--Section generated to contain objects referenced in tp:taxon-treatment.--><fig id="F8" position="float" orientation="portrait"><object-id xmlns:xlink="http://www.w3.org/1999/xlink" content-type="doi" xlink:type="simple">10.3897/zookeys.1238.124514.figure8</object-id><object-id xmlns:xlink="http://www.w3.org/1999/xlink" content-type="arpha" xlink:type="simple">CAB2FFC4-4213-5E54-BA74-98E2EE441327</object-id><label>Figure 8.</label><caption><p>Habitus of adults and leaf mines of four <italic><tp:taxon-name><tp:taxon-name-part taxon-name-part-type="genus" reg="Halticorcus">Halticorcus</tp:taxon-name-part></tp:taxon-name></italic> species <bold>A–H</bold><italic><tp:taxon-name><tp:taxon-name-part taxon-name-part-type="genus" reg="Halticorcus">H.</tp:taxon-name-part><tp:taxon-name-part taxon-name-part-type="species" reg="kasuga">kasuga</tp:taxon-name-part></tp:taxon-name></italic><bold>I–L</bold><italic><tp:taxon-name><tp:taxon-name-part taxon-name-part-type="genus" reg="Halticorcus">H.</tp:taxon-name-part><tp:taxon-name-part taxon-name-part-type="species" reg="sauteri">sauteri</tp:taxon-name-part></tp:taxon-name></italic><bold>M–T</bold><italic><tp:taxon-name><tp:taxon-name-part taxon-name-part-type="genus" reg="Halticorcus">H.</tp:taxon-name-part><tp:taxon-name-part taxon-name-part-type="species" reg="hiranoi">hiranoi</tp:taxon-name-part></tp:taxon-name></italic><bold>U–X</bold><italic><tp:taxon-name><tp:taxon-name-part taxon-name-part-type="genus" reg="Halticorcus">H.</tp:taxon-name-part><tp:taxon-name-part taxon-name-part-type="species" reg="duodecimmaculata">duodecimmaculata.</tp:taxon-name-part></tp:taxon-name></italic> Host plants <bold>A, B</bold><italic><tp:taxon-name><tp:taxon-name-part taxon-name-part-type="genus" reg="Lepisorus">Lepisorus</tp:taxon-name-part><tp:taxon-name-part taxon-name-part-type="species" reg="thunbergianus">thunbergianus</tp:taxon-name-part></tp:taxon-name></italic> at Mt. Shizuhata, Shizuoka Pref. <bold>C</bold><italic><tp:taxon-name><tp:taxon-name-part taxon-name-part-type="genus" reg="Lepisorus">Lepisorus</tp:taxon-name-part><tp:taxon-name-part taxon-name-part-type="species" reg="onoei">onoei</tp:taxon-name-part></tp:taxon-name></italic> at Shôjiko Lake, Yamanashi Pref. <bold>D–H</bold><italic><tp:taxon-name><tp:taxon-name-part taxon-name-part-type="genus" reg="Lepisorus">L.</tp:taxon-name-part><tp:taxon-name-part taxon-name-part-type="species" reg="miyoshianus">miyoshianus</tp:taxon-name-part></tp:taxon-name></italic> at Kiso-fukushima, Nagano Pref. <bold>I–J</bold><italic><tp:taxon-name><tp:taxon-name-part taxon-name-part-type="genus" reg="Leptochilus">Leptochilus</tp:taxon-name-part><tp:taxon-name-part taxon-name-part-type="species" reg="neopothifolius">neopothifolius</tp:taxon-name-part></tp:taxon-name></italic> at Kanyû, Kakeroma Is., Kagoshima Pref. <bold>K–L</bold><italic><tp:taxon-name><tp:taxon-name-part taxon-name-part-type="genus" reg="Cyrtomium">Cyrtomium</tp:taxon-name-part><tp:taxon-name-part taxon-name-part-type="species" reg="falcatum">falcatum</tp:taxon-name-part></tp:taxon-name></italic> at Imasato, Amami-ôshima Is., Kagoshima Pref. <bold>M–O</bold><italic><tp:taxon-name><tp:taxon-name-part taxon-name-part-type="genus" reg="Phymatosorus">Phymatosorus</tp:taxon-name-part><tp:taxon-name-part taxon-name-part-type="species" reg="scolopendria">scolopendria</tp:taxon-name-part></tp:taxon-name></italic> at Tonaki Is., Okinawa Pref. <bold>P, Q</bold><italic><tp:taxon-name><tp:taxon-name-part taxon-name-part-type="genus" reg="Loxogramme">Loxogramme</tp:taxon-name-part><tp:taxon-name-part taxon-name-part-type="species" reg="salicifolia">salicifolia</tp:taxon-name-part></tp:taxon-name></italic> at Inohae, Kitago, Miyazaki Pref. <bold>R–T</bold><italic><tp:taxon-name><tp:taxon-name-part taxon-name-part-type="genus" reg="Pyrrosia">Pyrrosia</tp:taxon-name-part><tp:taxon-name-part taxon-name-part-type="species" reg="lingua">lingua</tp:taxon-name-part></tp:taxon-name></italic> at Mt. Yuwan, Amami-ôshima Is., Kagoshima Pref. <bold>U, V</bold><italic><tp:taxon-name><tp:taxon-name-part taxon-name-part-type="genus" reg="Phymatosorus">Phymatosorus</tp:taxon-name-part><tp:taxon-name-part taxon-name-part-type="species" reg="scolopendria">scolopendria</tp:taxon-name-part></tp:taxon-name></italic> at Iriomote Is., Okinawa Pref. <bold>W, X</bold><italic><tp:taxon-name><tp:taxon-name-part taxon-name-part-type="genus" reg="Crypsinus">Crypsinus</tp:taxon-name-part><tp:taxon-name-part taxon-name-part-type="species" reg="yakushimensis">yakushimensis</tp:taxon-name-part></tp:taxon-name></italic> at Iriomote Is., Okinawa Pref.</p></caption><graphic xmlns:xlink="http://www.w3.org/1999/xlink" xlink:href="zookeys-1238-209_article-124514__-g008.jpg" position="float" orientation="portrait" xlink:type="simple" id="oo_1331563.jpg"><uri content-type="original_file" xlink:type="simple">https://binary.pensoft.net/fig/1331563</uri></graphic></fig></tp:treatment-sec><ref-list><ref id="B37"><mixed-citation xmlns:xlink="http://www.w3.org/1999/xlink" xlink:type="simple"><person-group><name name-style="western"><surname>Suzuki</surname><given-names>K</given-names></name><name name-style="western"><surname>Minami</surname><given-names>M</given-names></name><name name-style="western"><surname>Imasaka</surname><given-names>S</given-names></name><name name-style="western"><surname>Tahira</surname><given-names>Y</given-names></name><name name-style="western"><surname>Kitsuki</surname><given-names>Y</given-names></name><name name-style="western"><surname>Isowa</surname><given-names>R</given-names></name></person-group> (<year>2008</year>) <article-title>An outline of geographical distribution and host plants of the Japanese species of the genus <italic><tp:taxon-name><tp:taxon-name-part taxon-name-part-type="genus">Schenklingia</tp:taxon-name-part></tp:taxon-name></italic> (<tp:taxon-name><tp:taxon-name-part taxon-name-part-type="order">Coleoptera</tp:taxon-name-part></tp:taxon-name>, <tp:taxon-name><tp:taxon-name-part taxon-name-part-type="subfamily">Alticinae</tp:taxon-name-part></tp:taxon-name>).</article-title><source>Coleopterists’ News Tokyo</source><volume>161</volume>: <fpage>22</fpage>–<lpage>29</lpage>.</mixed-citation></ref></ref-list></tp:taxon-treatment>
