# Supplementary material for: ﻿Diversity and host plant utilization of leaf-mining beetles of Chrysomeloidea (Coleoptera) in Japan
Source: Zookeys. 2025 May 16;1238:209–68. doi: 10.3897/zookeys.1238.124514 (PMC12102670; doi:10.3897/zookeys.1238.124514)
Supplement: XML Treatment for Halticorcus duodecimmaculata [file zookeys.1238.124514-treatment26.xml]

<!DOCTYPE tp:taxon-treatment
  PUBLIC "-//TaxonX//DTD Taxonomic Treatment Publishing DTD v0 20100105//EN" "tax-treatment-NSO.dtd">
<tp:taxon-treatment xmlns:tp="http://www.plazi.org/taxpub"><tp:treatment-meta><kwd-group><label>Taxon classification</label><kwd>
                <named-content content-type="kingdom">Animalia</named-content>
              </kwd><kwd>
                <named-content content-type="order">Coleoptera</named-content>
              </kwd><kwd>
                <named-content content-type="family">Chrysomelidae</named-content>
              </kwd></kwd-group><mixed-citation publication-type="journal"><person-group><name><surname>Kato</surname><given-names>Makoto</given-names></name><name><surname>Imada</surname><given-names>Yume</given-names></name></person-group><article-title>﻿Diversity and host plant utilization of leaf-mining beetles of <tp:taxon-name><tp:taxon-name-part taxon-name-part-type="superfamily">Chrysomeloidea</tp:taxon-name-part></tp:taxon-name> (<tp:taxon-name><tp:taxon-name-part taxon-name-part-type="order">Coleoptera</tp:taxon-name-part></tp:taxon-name>) in Japan</article-title><source>Zookeys</source><day>16</day><month>05</month><year>2025</year><volume>1238</volume><fpage>209</fpage><lpage>268</lpage><pub-id pub-id-type="doi">10.3897/zookeys.1238.124514</pub-id></mixed-citation></tp:treatment-meta><tp:nomenclature><label>﻿</label><tp:taxon-name>
              <object-id xmlns:xlink="http://www.w3.org/1999/xlink" content-type="arpha" xlink:type="simple">3CF83FF4-F430-5FB9-BE2F-36897A39878B</object-id>
              <tp:taxon-name-part taxon-name-part-type="genus" reg="Halticorcus">Halticorcus</tp:taxon-name-part>
              <tp:taxon-name-part taxon-name-part-type="species" reg="duodecimmaculata">duodecimmaculata</tp:taxon-name-part>
            </tp:taxon-name><tp:taxon-authority>(S.-H. Chen, 1934)</tp:taxon-authority><xref ref-type="fig" rid="F8">Fig. 8U–X</xref></tp:nomenclature><tp:treatment-sec sec-type="host" id="SECID0EOYGK"><title>Host plant.</title><p><tp:taxon-name><tp:taxon-name-part taxon-name-part-type="family">Polypodiaceae</tp:taxon-name-part></tp:taxon-name>: <italic><tp:taxon-name><tp:taxon-name-part taxon-name-part-type="genus" reg="Phymatosorus">Phymatosorus</tp:taxon-name-part><tp:taxon-name-part taxon-name-part-type="species" reg="scolopendria">scolopendria</tp:taxon-name-part></tp:taxon-name></italic>, <italic><tp:taxon-name><tp:taxon-name-part taxon-name-part-type="genus" reg="Selliguea">Selliguea</tp:taxon-name-part><tp:taxon-name-part taxon-name-part-type="species" reg="yakushimensis">yakushimensis</tp:taxon-name-part></tp:taxon-name></italic> (Makino).</p></tp:treatment-sec><tp:treatment-sec sec-type="Leaf mine" id="SECID0EPZGK"><title>Leaf mine.</title><p>Full-depth linear-blotch mine on mature leaf (Fig. <xref ref-type="fig" rid="F8">8V–X</xref>). Frass is thread-like, thin, and often intermittent, and deposited along meandering larval trajectory. The fully grown larva exits the mined leaf, falls to the ground, and pupates underground.</p></tp:treatment-sec><tp:treatment-sec sec-type="material" id="SECID0EU1GK"><title>Material examined.</title><p>• 5 adults, Ômija, Iriomote Is., Yaeyama, Okinawa Pref., 27-III-2018 (as larva on <italic><tp:taxon-name><tp:taxon-name-part taxon-name-part-type="genus" reg="Phymatosorus">Phymatosorus</tp:taxon-name-part><tp:taxon-name-part taxon-name-part-type="species" reg="scolopendria">scolopendria</tp:taxon-name-part></tp:taxon-name></italic>), emerged on 25-V–7-VI-2018 (Fig. <xref ref-type="fig" rid="F8">8U, V</xref>); • 9 adults, Urauchi, Iriomote Is., Yaeyama, Okinawa Pref., 11-V-1999 (as larva on <italic><tp:taxon-name><tp:taxon-name-part taxon-name-part-type="genus" reg="Selliguea">Selliguea</tp:taxon-name-part><tp:taxon-name-part taxon-name-part-type="species" reg="yakushimensis">yakushimensis</tp:taxon-name-part></tp:taxon-name></italic> collected by Shirô Kobayashi), emerged on ?-VI-1999 (Fig. <xref ref-type="fig" rid="F8">8W, X</xref>).</p></tp:treatment-sec><tp:treatment-sec><!--Section generated to contain objects referenced in tp:taxon-treatment.--><fig id="F8" position="float" orientation="portrait"><object-id xmlns:xlink="http://www.w3.org/1999/xlink" content-type="doi" xlink:type="simple">10.3897/zookeys.1238.124514.figure8</object-id><object-id xmlns:xlink="http://www.w3.org/1999/xlink" content-type="arpha" xlink:type="simple">CAB2FFC4-4213-5E54-BA74-98E2EE441327</object-id><label>Figure 8.</label><caption><p>Habitus of adults and leaf mines of four <italic><tp:taxon-name><tp:taxon-name-part taxon-name-part-type="genus" reg="Halticorcus">Halticorcus</tp:taxon-name-part></tp:taxon-name></italic> species <bold>A–H</bold><italic><tp:taxon-name><tp:taxon-name-part taxon-name-part-type="genus" reg="Halticorcus">H.</tp:taxon-name-part><tp:taxon-name-part taxon-name-part-type="species" reg="kasuga">kasuga</tp:taxon-name-part></tp:taxon-name></italic><bold>I–L</bold><italic><tp:taxon-name><tp:taxon-name-part taxon-name-part-type="genus" reg="Halticorcus">H.</tp:taxon-name-part><tp:taxon-name-part taxon-name-part-type="species" reg="sauteri">sauteri</tp:taxon-name-part></tp:taxon-name></italic><bold>M–T</bold><italic><tp:taxon-name><tp:taxon-name-part taxon-name-part-type="genus" reg="Halticorcus">H.</tp:taxon-name-part><tp:taxon-name-part taxon-name-part-type="species" reg="hiranoi">hiranoi</tp:taxon-name-part></tp:taxon-name></italic><bold>U–X</bold><italic><tp:taxon-name><tp:taxon-name-part taxon-name-part-type="genus" reg="Halticorcus">H.</tp:taxon-name-part><tp:taxon-name-part taxon-name-part-type="species" reg="duodecimmaculata">duodecimmaculata.</tp:taxon-name-part></tp:taxon-name></italic> Host plants <bold>A, B</bold><italic><tp:taxon-name><tp:taxon-name-part taxon-name-part-type="genus" reg="Lepisorus">Lepisorus</tp:taxon-name-part><tp:taxon-name-part taxon-name-part-type="species" reg="thunbergianus">thunbergianus</tp:taxon-name-part></tp:taxon-name></italic> at Mt. Shizuhata, Shizuoka Pref. <bold>C</bold><italic><tp:taxon-name><tp:taxon-name-part taxon-name-part-type="genus" reg="Lepisorus">Lepisorus</tp:taxon-name-part><tp:taxon-name-part taxon-name-part-type="species" reg="onoei">onoei</tp:taxon-name-part></tp:taxon-name></italic> at Shôjiko Lake, Yamanashi Pref. <bold>D–H</bold><italic><tp:taxon-name><tp:taxon-name-part taxon-name-part-type="genus" reg="Lepisorus">L.</tp:taxon-name-part><tp:taxon-name-part taxon-name-part-type="species" reg="miyoshianus">miyoshianus</tp:taxon-name-part></tp:taxon-name></italic> at Kiso-fukushima, Nagano Pref. <bold>I–J</bold><italic><tp:taxon-name><tp:taxon-name-part taxon-name-part-type="genus" reg="Leptochilus">Leptochilus</tp:taxon-name-part><tp:taxon-name-part taxon-name-part-type="species" reg="neopothifolius">neopothifolius</tp:taxon-name-part></tp:taxon-name></italic> at Kanyû, Kakeroma Is., Kagoshima Pref. <bold>K–L</bold><italic><tp:taxon-name><tp:taxon-name-part taxon-name-part-type="genus" reg="Cyrtomium">Cyrtomium</tp:taxon-name-part><tp:taxon-name-part taxon-name-part-type="species" reg="falcatum">falcatum</tp:taxon-name-part></tp:taxon-name></italic> at Imasato, Amami-ôshima Is., Kagoshima Pref. <bold>M–O</bold><italic><tp:taxon-name><tp:taxon-name-part taxon-name-part-type="genus" reg="Phymatosorus">Phymatosorus</tp:taxon-name-part><tp:taxon-name-part taxon-name-part-type="species" reg="scolopendria">scolopendria</tp:taxon-name-part></tp:taxon-name></italic> at Tonaki Is., Okinawa Pref. <bold>P, Q</bold><italic><tp:taxon-name><tp:taxon-name-part taxon-name-part-type="genus" reg="Loxogramme">Loxogramme</tp:taxon-name-part><tp:taxon-name-part taxon-name-part-type="species" reg="salicifolia">salicifolia</tp:taxon-name-part></tp:taxon-name></italic> at Inohae, Kitago, Miyazaki Pref. <bold>R–T</bold><italic><tp:taxon-name><tp:taxon-name-part taxon-name-part-type="genus" reg="Pyrrosia">Pyrrosia</tp:taxon-name-part><tp:taxon-name-part taxon-name-part-type="species" reg="lingua">lingua</tp:taxon-name-part></tp:taxon-name></italic> at Mt. Yuwan, Amami-ôshima Is., Kagoshima Pref. <bold>U, V</bold><italic><tp:taxon-name><tp:taxon-name-part taxon-name-part-type="genus" reg="Phymatosorus">Phymatosorus</tp:taxon-name-part><tp:taxon-name-part taxon-name-part-type="species" reg="scolopendria">scolopendria</tp:taxon-name-part></tp:taxon-name></italic> at Iriomote Is., Okinawa Pref. <bold>W, X</bold><italic><tp:taxon-name><tp:taxon-name-part taxon-name-part-type="genus" reg="Crypsinus">Crypsinus</tp:taxon-name-part><tp:taxon-name-part taxon-name-part-type="species" reg="yakushimensis">yakushimensis</tp:taxon-name-part></tp:taxon-name></italic> at Iriomote Is., Okinawa Pref.</p></caption><graphic xmlns:xlink="http://www.w3.org/1999/xlink" xlink:href="zookeys-1238-209_article-124514__-g008.jpg" position="float" orientation="portrait" xlink:type="simple" id="oo_1331563.jpg"><uri content-type="original_file" xlink:type="simple">https://binary.pensoft.net/fig/1331563</uri></graphic></fig></tp:treatment-sec></tp:taxon-treatment>
