# Supplementary material for: ﻿Diversity and host plant utilization of leaf-mining beetles of Chrysomeloidea (Coleoptera) in Japan
Source: Zookeys. 2025 May 16;1238:209–68. doi: 10.3897/zookeys.1238.124514 (PMC12102670; doi:10.3897/zookeys.1238.124514)
Supplement: XML Treatment for Argopistes coccinelliformis [file zookeys.1238.124514-treatment27.xml]

<!DOCTYPE tp:taxon-treatment
  PUBLIC "-//TaxonX//DTD Taxonomic Treatment Publishing DTD v0 20100105//EN" "tax-treatment-NSO.dtd">
<tp:taxon-treatment xmlns:tp="http://www.plazi.org/taxpub"><tp:treatment-meta><kwd-group><label>Taxon classification</label><kwd>
                <named-content content-type="kingdom">Animalia</named-content>
              </kwd><kwd>
                <named-content content-type="order">Coleoptera</named-content>
              </kwd><kwd>
                <named-content content-type="family">Chrysomelidae</named-content>
              </kwd></kwd-group><mixed-citation publication-type="journal"><person-group><name><surname>Kato</surname><given-names>Makoto</given-names></name><name><surname>Imada</surname><given-names>Yume</given-names></name></person-group><article-title>﻿Diversity and host plant utilization of leaf-mining beetles of <tp:taxon-name><tp:taxon-name-part taxon-name-part-type="superfamily">Chrysomeloidea</tp:taxon-name-part></tp:taxon-name> (<tp:taxon-name><tp:taxon-name-part taxon-name-part-type="order">Coleoptera</tp:taxon-name-part></tp:taxon-name>) in Japan</article-title><source>Zookeys</source><day>16</day><month>05</month><year>2025</year><volume>1238</volume><fpage>209</fpage><lpage>268</lpage><pub-id pub-id-type="doi">10.3897/zookeys.1238.124514</pub-id></mixed-citation></tp:treatment-meta><tp:nomenclature><label>﻿</label><tp:taxon-name>
              <object-id xmlns:xlink="http://www.w3.org/1999/xlink" content-type="arpha" xlink:type="simple">B1A3FFE3-60C2-5789-816F-FB4478FC02C1</object-id>
              <tp:taxon-name-part taxon-name-part-type="genus" reg="Argopistes">Argopistes</tp:taxon-name-part>
              <tp:taxon-name-part taxon-name-part-type="species" reg="coccinelliformis">coccinelliformis</tp:taxon-name-part>
            </tp:taxon-name><tp:taxon-authority>Csiki, 1940</tp:taxon-authority><xref ref-type="fig" rid="F9">Fig. 9A, B</xref></tp:nomenclature><tp:treatment-sec sec-type="host" id="SECID0EN4GK"><title>Host plant.</title><p><tp:taxon-name><tp:taxon-name-part taxon-name-part-type="family">Oleaceae</tp:taxon-name-part></tp:taxon-name>: <italic><tp:taxon-name><tp:taxon-name-part taxon-name-part-type="genus" reg="Ligustrum">Ligustrum</tp:taxon-name-part><tp:taxon-name-part taxon-name-part-type="species" reg="micranthum">micranthum</tp:taxon-name-part></tp:taxon-name></italic> Zucc., <italic><tp:taxon-name><tp:taxon-name-part taxon-name-part-type="genus" reg="Ligustrum">L.</tp:taxon-name-part><tp:taxon-name-part taxon-name-part-type="species" reg="ovalifolium">ovalifolium</tp:taxon-name-part></tp:taxon-name></italic> Hassk. <italic><tp:taxon-name><tp:taxon-name-part taxon-name-part-type="genus" reg="Ligustrum">Ligustrum</tp:taxon-name-part><tp:taxon-name-part taxon-name-part-type="species" reg="japonicum">japonicum</tp:taxon-name-part></tp:taxon-name></italic> Thunb., <italic><tp:taxon-name><tp:taxon-name-part taxon-name-part-type="genus" reg="Osmanthus">Osmanthus</tp:taxon-name-part><tp:taxon-name-part taxon-name-part-type="species" reg="heterophyllus">heterophyllus</tp:taxon-name-part></tp:taxon-name></italic> (G. Don), <italic><tp:taxon-name><tp:taxon-name-part taxon-name-part-type="genus" reg="Osmanthus">O.</tp:taxon-name-part><tp:taxon-name-part taxon-name-part-type="species" reg="insularis">insularis</tp:taxon-name-part></tp:taxon-name></italic> Koidz., <tp:taxon-name><tp:taxon-name-part taxon-name-part-type="genus" reg="Osmanthus">O.</tp:taxon-name-part><tp:taxon-name-part taxon-name-part-type="hybrid-sign">×</tp:taxon-name-part><tp:taxon-name-part taxon-name-part-type="species" reg="fortunei">fortunei</tp:taxon-name-part></tp:taxon-name> Carr. are also recorded as adult hosts (<xref ref-type="bibr" rid="B26">Kimoto and Takizawa 1993</xref>). In Ogasawara Islands, this is the only leaf-mining chrysomelid species.</p></tp:treatment-sec><tp:treatment-sec sec-type="Leaf mine" id="SECID0EJAHK"><title>Leaf mine.</title><p>Full-depth linear mine on young leaf (Fig. <xref ref-type="fig" rid="F9">9B</xref>). The egg is laid on leaf margin, and the hatched larva mines adjoining along the leaf margin or its mine. Frass is thread-like, deposited along the middle line of the mine. The fully grown larva exits the mined leaf, falls to the ground, and pupates underground.</p><fig id="F9" position="float" orientation="portrait"><object-id xmlns:xlink="http://www.w3.org/1999/xlink" content-type="doi" xlink:type="simple">10.3897/zookeys.1238.124514.figure9</object-id><object-id xmlns:xlink="http://www.w3.org/1999/xlink" content-type="arpha" xlink:type="simple">A0FBB636-6F0D-5161-BBF1-2F88B017972E</object-id><label>Figure 9.</label><caption><p>Habitus of adults and leaf mines of four <italic><tp:taxon-name><tp:taxon-name-part taxon-name-part-type="genus" reg="Argopistes">Argopistes</tp:taxon-name-part></tp:taxon-name></italic> species <bold>A, B</bold><italic><tp:taxon-name><tp:taxon-name-part taxon-name-part-type="genus" reg="Argopistes">A.</tp:taxon-name-part><tp:taxon-name-part taxon-name-part-type="species" reg="coccinelliformis">coccinelliformis</tp:taxon-name-part></tp:taxon-name></italic><bold>C–H</bold><italic><tp:taxon-name><tp:taxon-name-part taxon-name-part-type="genus" reg="Argopistes">A.</tp:taxon-name-part><tp:taxon-name-part taxon-name-part-type="species" reg="biplagiata">biplagiata</tp:taxon-name-part></tp:taxon-name></italic><bold>I–N</bold><italic><tp:taxon-name><tp:taxon-name-part taxon-name-part-type="genus" reg="Argopistes">A.</tp:taxon-name-part><tp:taxon-name-part taxon-name-part-type="species" reg="tsekooni">tsekooni</tp:taxon-name-part></tp:taxon-name></italic><bold>O–Q</bold><italic><tp:taxon-name><tp:taxon-name-part taxon-name-part-type="genus" reg="Argopistes">A.</tp:taxon-name-part><tp:taxon-name-part taxon-name-part-type="species" reg="ryukyuensis">ryukyuensis.</tp:taxon-name-part></tp:taxon-name></italic> Host plants <bold>A, B</bold><italic><tp:taxon-name><tp:taxon-name-part taxon-name-part-type="genus" reg="Ligustrum">Ligustrum</tp:taxon-name-part><tp:taxon-name-part taxon-name-part-type="species" reg="ovalifolium">ovalifolium</tp:taxon-name-part></tp:taxon-name></italic> at Shirahama, Wakayama Pref. <bold>C, D</bold><italic><tp:taxon-name><tp:taxon-name-part taxon-name-part-type="genus" reg="Osmanthus">Osmanthus</tp:taxon-name-part><tp:taxon-name-part taxon-name-part-type="hybrid-sign">×</tp:taxon-name-part><tp:taxon-name-part taxon-name-part-type="species" reg="fortunei">fortunei</tp:taxon-name-part></tp:taxon-name></italic> at Mizorogaike Lake, Kyôto Pref. <bold>E–H</bold><italic><tp:taxon-name><tp:taxon-name-part taxon-name-part-type="genus" reg="Osmanthus">Osmanthus</tp:taxon-name-part><tp:taxon-name-part taxon-name-part-type="species" reg="heterophyllus">heterophyllus</tp:taxon-name-part></tp:taxon-name></italic> at Iwakura, Kyôto Pref. <bold>I–K</bold><italic><tp:taxon-name><tp:taxon-name-part taxon-name-part-type="genus" reg="Ligustrum">Ligustrum</tp:taxon-name-part><tp:taxon-name-part taxon-name-part-type="species" reg="obtusifolium">obtusifolium</tp:taxon-name-part></tp:taxon-name></italic> at Mt Nabejiri, Shiga Pref. <bold>L</bold><italic><tp:taxon-name><tp:taxon-name-part taxon-name-part-type="genus" reg="Fraxinus">Fraxinus</tp:taxon-name-part><tp:taxon-name-part taxon-name-part-type="species" reg="sieboldiana">sieboldiana</tp:taxon-name-part></tp:taxon-name></italic> at Uri-tôge, Hamamatsu, Shizuoka Pref. <bold>M, N</bold><italic><tp:taxon-name><tp:taxon-name-part taxon-name-part-type="genus" reg="Syringa">Syringa</tp:taxon-name-part><tp:taxon-name-part taxon-name-part-type="species" reg="reticulata">reticulata</tp:taxon-name-part></tp:taxon-name></italic> at Tôro Lake, Kushiro, Hokkaido <bold>O–Q</bold><italic><tp:taxon-name><tp:taxon-name-part taxon-name-part-type="genus" reg="Ligustrum">Ligustrum</tp:taxon-name-part><tp:taxon-name-part taxon-name-part-type="species" reg="japonicum">japonicum</tp:taxon-name-part></tp:taxon-name></italic> at Abu, Okinawa Is., Okinawa Pref.</p></caption><graphic xmlns:xlink="http://www.w3.org/1999/xlink" xlink:href="zookeys-1238-209_article-124514__-g009.jpg" position="float" orientation="portrait" xlink:type="simple" id="oo_1331564.jpg"><uri content-type="original_file" xlink:type="simple">https://binary.pensoft.net/fig/1331564</uri></graphic></fig></tp:treatment-sec><tp:treatment-sec sec-type="material" id="SECID0E4GHK"><title>Material examined.</title><p>• 3 adults, Rinkai, Shirahama, Nishimuro-gun, Wakayama Pref., 13-V-1998 (as larva on <italic><tp:taxon-name><tp:taxon-name-part taxon-name-part-type="genus" reg="Ligustrum">Ligustrum</tp:taxon-name-part><tp:taxon-name-part taxon-name-part-type="species" reg="ovalifolium">ovalifolium</tp:taxon-name-part></tp:taxon-name></italic>), emerged on 2-VI-1998 (Fig. <xref ref-type="fig" rid="F9">9A, B</xref>); • 1 adult, Mukô-jima Is. Ogasawara, Tokyo Pref. on <italic><tp:taxon-name><tp:taxon-name-part taxon-name-part-type="genus" reg="Ligustrum">Ligustrum</tp:taxon-name-part><tp:taxon-name-part taxon-name-part-type="species" reg="micranthum">micranthum</tp:taxon-name-part></tp:taxon-name></italic>.</p></tp:treatment-sec><ref-list><ref id="B26"><mixed-citation xmlns:xlink="http://www.w3.org/1999/xlink" xlink:type="simple"><person-group><name name-style="western"><surname>Kimoto</surname><given-names>S</given-names></name><name name-style="western"><surname>Takizawa</surname><given-names>H</given-names></name></person-group> (<year>1993</year>) <source>Leaf beetles (<tp:taxon-name><tp:taxon-name-part taxon-name-part-type="family">Chrysomelidae</tp:taxon-name-part></tp:taxon-name>) of Japan.</source><publisher-name>Tôkai Daigaku Shuppankai</publisher-name>, <publisher-loc>Tôkyô</publisher-loc>, <size units="page">539 pp</size>.</mixed-citation></ref></ref-list></tp:taxon-treatment>
