# Supplementary material for: ﻿Diversity and host plant utilization of leaf-mining beetles of Chrysomeloidea (Coleoptera) in Japan
Source: Zookeys. 2025 May 16;1238:209–68. doi: 10.3897/zookeys.1238.124514 (PMC12102670; doi:10.3897/zookeys.1238.124514)
Supplement: XML Treatment for Argopistes biplagiata [file zookeys.1238.124514-treatment28.xml]

<!DOCTYPE tp:taxon-treatment
  PUBLIC "-//TaxonX//DTD Taxonomic Treatment Publishing DTD v0 20100105//EN" "tax-treatment-NSO.dtd">
<tp:taxon-treatment xmlns:tp="http://www.plazi.org/taxpub"><tp:treatment-meta><kwd-group><label>Taxon classification</label><kwd>
                <named-content content-type="kingdom">Animalia</named-content>
              </kwd><kwd>
                <named-content content-type="order">Coleoptera</named-content>
              </kwd><kwd>
                <named-content content-type="family">Chrysomelidae</named-content>
              </kwd></kwd-group><mixed-citation publication-type="journal"><person-group><name><surname>Kato</surname><given-names>Makoto</given-names></name><name><surname>Imada</surname><given-names>Yume</given-names></name></person-group><article-title>﻿Diversity and host plant utilization of leaf-mining beetles of <tp:taxon-name><tp:taxon-name-part taxon-name-part-type="superfamily">Chrysomeloidea</tp:taxon-name-part></tp:taxon-name> (<tp:taxon-name><tp:taxon-name-part taxon-name-part-type="order">Coleoptera</tp:taxon-name-part></tp:taxon-name>) in Japan</article-title><source>Zookeys</source><day>16</day><month>05</month><year>2025</year><volume>1238</volume><fpage>209</fpage><lpage>268</lpage><pub-id pub-id-type="doi">10.3897/zookeys.1238.124514</pub-id></mixed-citation></tp:treatment-meta><tp:nomenclature><label>﻿</label><tp:taxon-name>
              <object-id xmlns:xlink="http://www.w3.org/1999/xlink" content-type="arpha" xlink:type="simple">87504AD5-384F-5E30-B65F-0D33A3F4A28E</object-id>
              <tp:taxon-name-part taxon-name-part-type="genus" reg="Argopistes">Argopistes</tp:taxon-name-part>
              <tp:taxon-name-part taxon-name-part-type="species" reg="biplagiata">biplagiata</tp:taxon-name-part>
            </tp:taxon-name><tp:taxon-authority>Motschulsky, 1860</tp:taxon-authority><xref ref-type="fig" rid="F9">Fig. 9C–H</xref></tp:nomenclature><tp:treatment-sec sec-type="host" id="SECID0EGJHK"><title>Host plant.</title><p><tp:taxon-name><tp:taxon-name-part taxon-name-part-type="family">Oleaceae</tp:taxon-name-part></tp:taxon-name>: <italic><tp:taxon-name><tp:taxon-name-part taxon-name-part-type="genus" reg="Ligustrum">Ligustrum</tp:taxon-name-part><tp:taxon-name-part taxon-name-part-type="species" reg="japonicum">japonicum</tp:taxon-name-part></tp:taxon-name></italic>, <italic><tp:taxon-name><tp:taxon-name-part taxon-name-part-type="genus" reg="Osmanthus">Osmanthus</tp:taxon-name-part><tp:taxon-name-part taxon-name-part-type="species" reg="heterophyllus">heterophyllus</tp:taxon-name-part></tp:taxon-name></italic>, <italic><tp:taxon-name><tp:taxon-name-part taxon-name-part-type="genus" reg="Osmanthus">O.</tp:taxon-name-part><tp:taxon-name-part taxon-name-part-type="species" reg="insularis">insularis</tp:taxon-name-part></tp:taxon-name></italic>, <tp:taxon-name><tp:taxon-name-part taxon-name-part-type="genus" reg="Osmanthus">O.</tp:taxon-name-part><tp:taxon-name-part taxon-name-part-type="hybrid-sign">×</tp:taxon-name-part><tp:taxon-name-part taxon-name-part-type="species" reg="fortunei">fortunei</tp:taxon-name-part></tp:taxon-name>.</p></tp:treatment-sec><tp:treatment-sec sec-type="Leaf mine" id="SECID0E6KHK"><title>Leaf mine.</title><p>Full-depth linear mine on young leaf (Fig. <xref ref-type="fig" rid="F9">9D, G, H</xref>). The egg is laid on the leaf margin, and the hatched larva mines adjoining along the leaf margin or its mine. Frass is thread-like, deposited along the middle line of the mine in young instars, but in old instars along meandering larval trajectory, scattered throughout the mine. The fully grown larva exits the mined leaf, falls to the ground, and pupates underground.</p></tp:treatment-sec><tp:treatment-sec sec-type="material" id="SECID0E2LHK"><title>Material examined.</title><p>• 15 adults and many leaf mines, Mizorogaike Lake, Sakyo, Kyoto Pref., 13-V-1998 on <tp:taxon-name><tp:taxon-name-part taxon-name-part-type="genus" reg="Osmanthus">Osmanthus</tp:taxon-name-part><tp:taxon-name-part taxon-name-part-type="hybrid-sign">×</tp:taxon-name-part><tp:taxon-name-part taxon-name-part-type="species" reg="fortunei">fortunei</tp:taxon-name-part></tp:taxon-name> (Fig. <xref ref-type="fig" rid="F9">9C, D</xref>); • 7 adults, Iwakura, Sakyo, Kyoto Pref., 13-V-2016 (as larva on <italic><tp:taxon-name><tp:taxon-name-part taxon-name-part-type="genus" reg="Osmanthus">Osmanthus</tp:taxon-name-part><tp:taxon-name-part taxon-name-part-type="species" reg="heterophyllus">heterophyllus</tp:taxon-name-part></tp:taxon-name></italic>), emerged on 4–8-VI-2016 (Fig. <xref ref-type="fig" rid="F9">9E–H</xref>).</p></tp:treatment-sec><tp:treatment-sec><!--Section generated to contain objects referenced in tp:taxon-treatment.--><fig id="F9" position="float" orientation="portrait"><object-id xmlns:xlink="http://www.w3.org/1999/xlink" content-type="doi" xlink:type="simple">10.3897/zookeys.1238.124514.figure9</object-id><object-id xmlns:xlink="http://www.w3.org/1999/xlink" content-type="arpha" xlink:type="simple">A0FBB636-6F0D-5161-BBF1-2F88B017972E</object-id><label>Figure 9.</label><caption><p>Habitus of adults and leaf mines of four <italic><tp:taxon-name><tp:taxon-name-part taxon-name-part-type="genus" reg="Argopistes">Argopistes</tp:taxon-name-part></tp:taxon-name></italic> species <bold>A, B</bold><italic><tp:taxon-name><tp:taxon-name-part taxon-name-part-type="genus" reg="Argopistes">A.</tp:taxon-name-part><tp:taxon-name-part taxon-name-part-type="species" reg="coccinelliformis">coccinelliformis</tp:taxon-name-part></tp:taxon-name></italic><bold>C–H</bold><italic><tp:taxon-name><tp:taxon-name-part taxon-name-part-type="genus" reg="Argopistes">A.</tp:taxon-name-part><tp:taxon-name-part taxon-name-part-type="species" reg="biplagiata">biplagiata</tp:taxon-name-part></tp:taxon-name></italic><bold>I–N</bold><italic><tp:taxon-name><tp:taxon-name-part taxon-name-part-type="genus" reg="Argopistes">A.</tp:taxon-name-part><tp:taxon-name-part taxon-name-part-type="species" reg="tsekooni">tsekooni</tp:taxon-name-part></tp:taxon-name></italic><bold>O–Q</bold><italic><tp:taxon-name><tp:taxon-name-part taxon-name-part-type="genus" reg="Argopistes">A.</tp:taxon-name-part><tp:taxon-name-part taxon-name-part-type="species" reg="ryukyuensis">ryukyuensis.</tp:taxon-name-part></tp:taxon-name></italic> Host plants <bold>A, B</bold><italic><tp:taxon-name><tp:taxon-name-part taxon-name-part-type="genus" reg="Ligustrum">Ligustrum</tp:taxon-name-part><tp:taxon-name-part taxon-name-part-type="species" reg="ovalifolium">ovalifolium</tp:taxon-name-part></tp:taxon-name></italic> at Shirahama, Wakayama Pref. <bold>C, D</bold><italic><tp:taxon-name><tp:taxon-name-part taxon-name-part-type="genus" reg="Osmanthus">Osmanthus</tp:taxon-name-part><tp:taxon-name-part taxon-name-part-type="hybrid-sign">×</tp:taxon-name-part><tp:taxon-name-part taxon-name-part-type="species" reg="fortunei">fortunei</tp:taxon-name-part></tp:taxon-name></italic> at Mizorogaike Lake, Kyôto Pref. <bold>E–H</bold><italic><tp:taxon-name><tp:taxon-name-part taxon-name-part-type="genus" reg="Osmanthus">Osmanthus</tp:taxon-name-part><tp:taxon-name-part taxon-name-part-type="species" reg="heterophyllus">heterophyllus</tp:taxon-name-part></tp:taxon-name></italic> at Iwakura, Kyôto Pref. <bold>I–K</bold><italic><tp:taxon-name><tp:taxon-name-part taxon-name-part-type="genus" reg="Ligustrum">Ligustrum</tp:taxon-name-part><tp:taxon-name-part taxon-name-part-type="species" reg="obtusifolium">obtusifolium</tp:taxon-name-part></tp:taxon-name></italic> at Mt Nabejiri, Shiga Pref. <bold>L</bold><italic><tp:taxon-name><tp:taxon-name-part taxon-name-part-type="genus" reg="Fraxinus">Fraxinus</tp:taxon-name-part><tp:taxon-name-part taxon-name-part-type="species" reg="sieboldiana">sieboldiana</tp:taxon-name-part></tp:taxon-name></italic> at Uri-tôge, Hamamatsu, Shizuoka Pref. <bold>M, N</bold><italic><tp:taxon-name><tp:taxon-name-part taxon-name-part-type="genus" reg="Syringa">Syringa</tp:taxon-name-part><tp:taxon-name-part taxon-name-part-type="species" reg="reticulata">reticulata</tp:taxon-name-part></tp:taxon-name></italic> at Tôro Lake, Kushiro, Hokkaido <bold>O–Q</bold><italic><tp:taxon-name><tp:taxon-name-part taxon-name-part-type="genus" reg="Ligustrum">Ligustrum</tp:taxon-name-part><tp:taxon-name-part taxon-name-part-type="species" reg="japonicum">japonicum</tp:taxon-name-part></tp:taxon-name></italic> at Abu, Okinawa Is., Okinawa Pref.</p></caption><graphic xmlns:xlink="http://www.w3.org/1999/xlink" xlink:href="zookeys-1238-209_article-124514__-g009.jpg" position="float" orientation="portrait" xlink:type="simple" id="oo_1331564.jpg"><uri content-type="original_file" xlink:type="simple">https://binary.pensoft.net/fig/1331564</uri></graphic></fig></tp:treatment-sec></tp:taxon-treatment>
