# Supplementary material for: ﻿Diversity and host plant utilization of leaf-mining beetles of Chrysomeloidea (Coleoptera) in Japan
Source: Zookeys. 2025 May 16;1238:209–68. doi: 10.3897/zookeys.1238.124514 (PMC12102670; doi:10.3897/zookeys.1238.124514)
Supplement: XML Treatment for Argopus balyi [file zookeys.1238.124514-treatment32.xml]

<!DOCTYPE tp:taxon-treatment
  PUBLIC "-//TaxonX//DTD Taxonomic Treatment Publishing DTD v0 20100105//EN" "tax-treatment-NSO.dtd">
<tp:taxon-treatment xmlns:tp="http://www.plazi.org/taxpub"><tp:treatment-meta><kwd-group><label>Taxon classification</label><kwd>
                <named-content content-type="kingdom">Animalia</named-content>
              </kwd><kwd>
                <named-content content-type="order">Coleoptera</named-content>
              </kwd><kwd>
                <named-content content-type="family">Chrysomelidae</named-content>
              </kwd></kwd-group><mixed-citation publication-type="journal"><person-group><name><surname>Kato</surname><given-names>Makoto</given-names></name><name><surname>Imada</surname><given-names>Yume</given-names></name></person-group><article-title>﻿Diversity and host plant utilization of leaf-mining beetles of <tp:taxon-name><tp:taxon-name-part taxon-name-part-type="superfamily">Chrysomeloidea</tp:taxon-name-part></tp:taxon-name> (<tp:taxon-name><tp:taxon-name-part taxon-name-part-type="order">Coleoptera</tp:taxon-name-part></tp:taxon-name>) in Japan</article-title><source>Zookeys</source><day>16</day><month>05</month><year>2025</year><volume>1238</volume><fpage>209</fpage><lpage>268</lpage><pub-id pub-id-type="doi">10.3897/zookeys.1238.124514</pub-id></mixed-citation></tp:treatment-meta><tp:nomenclature><label>﻿</label><tp:taxon-name>
              <object-id xmlns:xlink="http://www.w3.org/1999/xlink" content-type="arpha" xlink:type="simple">C4A7B25B-00AC-56B1-9C75-F9056A205276</object-id>
              <tp:taxon-name-part taxon-name-part-type="genus" reg="Argopus">Argopus</tp:taxon-name-part>
              <tp:taxon-name-part taxon-name-part-type="species" reg="balyi">balyi</tp:taxon-name-part>
            </tp:taxon-name><tp:taxon-authority>Harold, 1878</tp:taxon-authority><xref ref-type="fig" rid="F10">Fig. 10A–D</xref></tp:nomenclature><tp:treatment-sec sec-type="host" id="SECID0EYZHK"><title>Host plant.</title><p><tp:taxon-name><tp:taxon-name-part taxon-name-part-type="family">Ranunculaceae</tp:taxon-name-part></tp:taxon-name>: <italic><tp:taxon-name><tp:taxon-name-part taxon-name-part-type="genus" reg="Clematis">Clematis</tp:taxon-name-part><tp:taxon-name-part taxon-name-part-type="species" reg="stans">stans</tp:taxon-name-part></tp:taxon-name></italic> Sieb. et Zucc. <italic><tp:taxon-name><tp:taxon-name-part taxon-name-part-type="genus" reg="Clematis">C.</tp:taxon-name-part><tp:taxon-name-part taxon-name-part-type="species" reg="apiifolia">apiifolia</tp:taxon-name-part></tp:taxon-name></italic> DC. and <italic><tp:taxon-name><tp:taxon-name-part taxon-name-part-type="genus" reg="Clematis">Clematis</tp:taxon-name-part><tp:taxon-name-part taxon-name-part-type="species" reg="terniflora">terniflora</tp:taxon-name-part></tp:taxon-name></italic> DC. are recorded as adult hosts (<xref ref-type="bibr" rid="B16">Hayashi et al. 1984</xref>; <xref ref-type="bibr" rid="B26">Kimoto and Takizawa 1993</xref>).</p></tp:treatment-sec><tp:treatment-sec sec-type="Leaf mine" id="SECID0EV2HK"><title>Leaf mine.</title><p>Upper-layer radiate mine along primary leaf vein in young instars (Fig. <xref ref-type="fig" rid="F10">10C</xref>) and full-depth blotch mine in old instars (Fig. <xref ref-type="fig" rid="F10">10D</xref>) occur on the mature leaves. Frass is thin threadlike, deposited along meandering larval trajectory in the mine. The fully grown larva exits the mine, falls to the ground, and pupates underground.</p><fig id="F10" position="float" orientation="portrait"><object-id xmlns:xlink="http://www.w3.org/1999/xlink" content-type="doi" xlink:type="simple">10.3897/zookeys.1238.124514.figure10</object-id><object-id xmlns:xlink="http://www.w3.org/1999/xlink" content-type="arpha" xlink:type="simple">379ACC70-07C1-52AF-8531-CD958F72E74D</object-id><label>Figure 10.</label><caption><p>Habitus of adults and leaf mines of four <italic><tp:taxon-name><tp:taxon-name-part taxon-name-part-type="genus" reg="Argopus">Argopus</tp:taxon-name-part></tp:taxon-name></italic> species <bold>A–D</bold><italic><tp:taxon-name><tp:taxon-name-part taxon-name-part-type="genus" reg="Argopus">A.</tp:taxon-name-part><tp:taxon-name-part taxon-name-part-type="species" reg="balyi">balyi</tp:taxon-name-part></tp:taxon-name></italic><bold>E–H</bold><italic><tp:taxon-name><tp:taxon-name-part taxon-name-part-type="genus" reg="Argopus">A.</tp:taxon-name-part><tp:taxon-name-part taxon-name-part-type="species" reg="clypeatus">clypeatus.</tp:taxon-name-part></tp:taxon-name></italic> Host plants <bold>A–D</bold><italic><tp:taxon-name><tp:taxon-name-part taxon-name-part-type="genus" reg="Clematis">Clematis</tp:taxon-name-part><tp:taxon-name-part taxon-name-part-type="species" reg="stans">stans</tp:taxon-name-part></tp:taxon-name></italic> at Fukuji-onsen, Gifu Pref. <bold>E–H</bold><italic><tp:taxon-name><tp:taxon-name-part taxon-name-part-type="genus" reg="Clematis">Clematis</tp:taxon-name-part><tp:taxon-name-part taxon-name-part-type="species" reg="terniflora">terniflora</tp:taxon-name-part></tp:taxon-name></italic> (<bold>E–G</bold> at Tsushima Nagasaki Pref., <bold>H</bold> at Uri-tôge, Shizuoka Pref.).</p></caption><graphic xmlns:xlink="http://www.w3.org/1999/xlink" xlink:href="zookeys-1238-209_article-124514__-g010.jpg" position="float" orientation="portrait" xlink:type="simple" id="oo_1331565.jpg"><uri content-type="original_file" xlink:type="simple">https://binary.pensoft.net/fig/1331565</uri></graphic></fig></tp:treatment-sec><tp:treatment-sec sec-type="material" id="SECID0ET6HK"><title>Material examined.</title><p>• 1 adult, Fukuji-onsen, Takayama, Gifu Pref., 3-X-2018 (as larva on <italic><tp:taxon-name><tp:taxon-name-part taxon-name-part-type="genus" reg="Clematis">Clematis</tp:taxon-name-part><tp:taxon-name-part taxon-name-part-type="species" reg="stans">stans</tp:taxon-name-part></tp:taxon-name></italic>), emerged on 9-V-2018 (Fig. <xref ref-type="fig" rid="F10">10A–D</xref>); • 1 adult, Iwakura, Sakyo, Kyoto Pref., 12-X-2009 (as larva on <italic><tp:taxon-name><tp:taxon-name-part taxon-name-part-type="genus" reg="Clematis">C.</tp:taxon-name-part><tp:taxon-name-part taxon-name-part-type="species" reg="stans">stans</tp:taxon-name-part></tp:taxon-name></italic>), emerged on 10-V-2009.</p></tp:treatment-sec><ref-list><ref id="B16"><mixed-citation xmlns:xlink="http://www.w3.org/1999/xlink" xlink:type="simple"><person-group><name name-style="western"><surname>Hayashi</surname><given-names>M</given-names></name><name name-style="western"><surname>Morimoto</surname><given-names>K</given-names></name><name name-style="western"><surname>Kimoto</surname><given-names>S</given-names></name></person-group> (<year>1984</year>) <source>The <tp:taxon-name><tp:taxon-name-part taxon-name-part-type="order">Coleoptera</tp:taxon-name-part></tp:taxon-name> of Japan in Color. Vol. 4.</source><publisher-name>Hoikusha Publishing Co.</publisher-name>, <publisher-loc>Ôsaka</publisher-loc>, <size units="page">438 pp</size>.</mixed-citation></ref><ref id="B26"><mixed-citation xmlns:xlink="http://www.w3.org/1999/xlink" xlink:type="simple"><person-group><name name-style="western"><surname>Kimoto</surname><given-names>S</given-names></name><name name-style="western"><surname>Takizawa</surname><given-names>H</given-names></name></person-group> (<year>1993</year>) <source>Leaf beetles (<tp:taxon-name><tp:taxon-name-part taxon-name-part-type="family">Chrysomelidae</tp:taxon-name-part></tp:taxon-name>) of Japan.</source><publisher-name>Tôkai Daigaku Shuppankai</publisher-name>, <publisher-loc>Tôkyô</publisher-loc>, <size units="page">539 pp</size>.</mixed-citation></ref></ref-list></tp:taxon-treatment>
