# Supplementary material for: ﻿Diversity and host plant utilization of leaf-mining beetles of Chrysomeloidea (Coleoptera) in Japan
Source: Zookeys. 2025 May 16;1238:209–68. doi: 10.3897/zookeys.1238.124514 (PMC12102670; doi:10.3897/zookeys.1238.124514)
Supplement: XML Treatment for Argopus clypeatus [file zookeys.1238.124514-treatment34.xml]

<!DOCTYPE tp:taxon-treatment
  PUBLIC "-//TaxonX//DTD Taxonomic Treatment Publishing DTD v0 20100105//EN" "tax-treatment-NSO.dtd">
<tp:taxon-treatment xmlns:tp="http://www.plazi.org/taxpub"><tp:treatment-meta><kwd-group><label>Taxon classification</label><kwd>
                <named-content content-type="kingdom">Animalia</named-content>
              </kwd><kwd>
                <named-content content-type="order">Coleoptera</named-content>
              </kwd><kwd>
                <named-content content-type="family">Chrysomelidae</named-content>
              </kwd></kwd-group><mixed-citation publication-type="journal"><person-group><name><surname>Kato</surname><given-names>Makoto</given-names></name><name><surname>Imada</surname><given-names>Yume</given-names></name></person-group><article-title>﻿Diversity and host plant utilization of leaf-mining beetles of <tp:taxon-name><tp:taxon-name-part taxon-name-part-type="superfamily">Chrysomeloidea</tp:taxon-name-part></tp:taxon-name> (<tp:taxon-name><tp:taxon-name-part taxon-name-part-type="order">Coleoptera</tp:taxon-name-part></tp:taxon-name>) in Japan</article-title><source>Zookeys</source><day>16</day><month>05</month><year>2025</year><volume>1238</volume><fpage>209</fpage><lpage>268</lpage><pub-id pub-id-type="doi">10.3897/zookeys.1238.124514</pub-id></mixed-citation></tp:treatment-meta><tp:nomenclature><label>﻿</label><tp:taxon-name>
              <object-id xmlns:xlink="http://www.w3.org/1999/xlink" content-type="arpha" xlink:type="simple">2213D4CC-F511-5003-B3B1-BF5BD107650F</object-id>
              <tp:taxon-name-part taxon-name-part-type="genus" reg="Argopus">Argopus</tp:taxon-name-part>
              <tp:taxon-name-part taxon-name-part-type="species" reg="clypeatus">clypeatus</tp:taxon-name-part>
            </tp:taxon-name><tp:taxon-authority>Baly, 1874</tp:taxon-authority><xref ref-type="fig" rid="F10">Fig. 10E–H</xref></tp:nomenclature><tp:treatment-sec sec-type="host" id="SECID0EEEAM"><title>Host plant.</title><p><tp:taxon-name><tp:taxon-name-part taxon-name-part-type="family">Ranunculaceae</tp:taxon-name-part></tp:taxon-name>: <italic><tp:taxon-name><tp:taxon-name-part taxon-name-part-type="genus" reg="Clematis">Clematis</tp:taxon-name-part><tp:taxon-name-part taxon-name-part-type="species" reg="terniflora">terniflora</tp:taxon-name-part></tp:taxon-name></italic>, <italic><tp:taxon-name><tp:taxon-name-part taxon-name-part-type="genus" reg="Clematis">C.</tp:taxon-name-part><tp:taxon-name-part taxon-name-part-type="species" reg="apiifolia">apiifolia</tp:taxon-name-part></tp:taxon-name></italic> (<xref ref-type="bibr" rid="B16">Hayashi et al. 1984</xref>; <xref ref-type="bibr" rid="B26">Kimoto and Takizawa 1993</xref>).</p></tp:treatment-sec><tp:treatment-sec sec-type="Leaf mine" id="SECID0ENFAM"><title>Leaf mine.</title><p>Whitish full-depth blotch mine on mature leaf (Fig. <xref ref-type="fig" rid="F10">10G, H</xref>). Frass is granular, deposited along the larval trajectory in the mine. The fully grown larva exits the mined leaf, falls to the ground, and pupates underground.</p></tp:treatment-sec><tp:treatment-sec sec-type="material" id="SECID0EAGAM"><title>Material examined.</title><p>• 3 adults, Mine, Kami-tsusima Is., Nagasaki Pref., 19-VI-2016 (as larva on <italic><tp:taxon-name><tp:taxon-name-part taxon-name-part-type="genus" reg="Clematis">Clematis</tp:taxon-name-part><tp:taxon-name-part taxon-name-part-type="species" reg="terniflora">terniflora</tp:taxon-name-part></tp:taxon-name></italic>), emerged on 18–29-VIII-2016 (Fig. <xref ref-type="fig" rid="F10">10E–G</xref>); • 6 adults, Uri-tôge, Mikkabi, Hamamatsu, Shizuoka Pref., 22-IV-2013 (as larva on <italic><tp:taxon-name><tp:taxon-name-part taxon-name-part-type="genus" reg="Clematis">C.</tp:taxon-name-part><tp:taxon-name-part taxon-name-part-type="species" reg="terniflora">terniflora</tp:taxon-name-part></tp:taxon-name></italic>), emerged on 28-V–7-VI-2013 (Fig. <xref ref-type="fig" rid="F10">10H</xref>); • 5 adults, Nekata, Hamakita, Shizuoka Pref.</p></tp:treatment-sec><tp:treatment-sec><!--Section generated to contain objects referenced in tp:taxon-treatment.--><fig id="F10" position="float" orientation="portrait"><object-id xmlns:xlink="http://www.w3.org/1999/xlink" content-type="doi" xlink:type="simple">10.3897/zookeys.1238.124514.figure10</object-id><object-id xmlns:xlink="http://www.w3.org/1999/xlink" content-type="arpha" xlink:type="simple">379ACC70-07C1-52AF-8531-CD958F72E74D</object-id><label>Figure 10.</label><caption><p>Habitus of adults and leaf mines of four <italic><tp:taxon-name><tp:taxon-name-part taxon-name-part-type="genus" reg="Argopus">Argopus</tp:taxon-name-part></tp:taxon-name></italic> species <bold>A–D</bold><italic><tp:taxon-name><tp:taxon-name-part taxon-name-part-type="genus" reg="Argopus">A.</tp:taxon-name-part><tp:taxon-name-part taxon-name-part-type="species" reg="balyi">balyi</tp:taxon-name-part></tp:taxon-name></italic><bold>E–H</bold><italic><tp:taxon-name><tp:taxon-name-part taxon-name-part-type="genus" reg="Argopus">A.</tp:taxon-name-part><tp:taxon-name-part taxon-name-part-type="species" reg="clypeatus">clypeatus.</tp:taxon-name-part></tp:taxon-name></italic> Host plants <bold>A–D</bold><italic><tp:taxon-name><tp:taxon-name-part taxon-name-part-type="genus" reg="Clematis">Clematis</tp:taxon-name-part><tp:taxon-name-part taxon-name-part-type="species" reg="stans">stans</tp:taxon-name-part></tp:taxon-name></italic> at Fukuji-onsen, Gifu Pref. <bold>E–H</bold><italic><tp:taxon-name><tp:taxon-name-part taxon-name-part-type="genus" reg="Clematis">Clematis</tp:taxon-name-part><tp:taxon-name-part taxon-name-part-type="species" reg="terniflora">terniflora</tp:taxon-name-part></tp:taxon-name></italic> (<bold>E–G</bold> at Tsushima Nagasaki Pref., <bold>H</bold> at Uri-tôge, Shizuoka Pref.).</p></caption><graphic xmlns:xlink="http://www.w3.org/1999/xlink" xlink:href="zookeys-1238-209_article-124514__-g010.jpg" position="float" orientation="portrait" xlink:type="simple" id="oo_1331565.jpg"><uri content-type="original_file" xlink:type="simple">https://binary.pensoft.net/fig/1331565</uri></graphic></fig></tp:treatment-sec><ref-list><ref id="B16"><mixed-citation xmlns:xlink="http://www.w3.org/1999/xlink" xlink:type="simple"><person-group><name name-style="western"><surname>Hayashi</surname><given-names>M</given-names></name><name name-style="western"><surname>Morimoto</surname><given-names>K</given-names></name><name name-style="western"><surname>Kimoto</surname><given-names>S</given-names></name></person-group> (<year>1984</year>) <source>The <tp:taxon-name><tp:taxon-name-part taxon-name-part-type="order">Coleoptera</tp:taxon-name-part></tp:taxon-name> of Japan in Color. Vol. 4.</source><publisher-name>Hoikusha Publishing Co.</publisher-name>, <publisher-loc>Ôsaka</publisher-loc>, <size units="page">438 pp</size>.</mixed-citation></ref><ref id="B26"><mixed-citation xmlns:xlink="http://www.w3.org/1999/xlink" xlink:type="simple"><person-group><name name-style="western"><surname>Kimoto</surname><given-names>S</given-names></name><name name-style="western"><surname>Takizawa</surname><given-names>H</given-names></name></person-group> (<year>1993</year>) <source>Leaf beetles (<tp:taxon-name><tp:taxon-name-part taxon-name-part-type="family">Chrysomelidae</tp:taxon-name-part></tp:taxon-name>) of Japan.</source><publisher-name>Tôkai Daigaku Shuppankai</publisher-name>, <publisher-loc>Tôkyô</publisher-loc>, <size units="page">539 pp</size>.</mixed-citation></ref></ref-list></tp:taxon-treatment>
