# Supplementary material for: ﻿Diversity and host plant utilization of leaf-mining beetles of Chrysomeloidea (Coleoptera) in Japan
Source: Zookeys. 2025 May 16;1238:209–68. doi: 10.3897/zookeys.1238.124514 (PMC12102670; doi:10.3897/zookeys.1238.124514)
Supplement: XML Treatment for Argopus punctipennis [file zookeys.1238.124514-treatment35.xml]

<!DOCTYPE tp:taxon-treatment
  PUBLIC "-//TaxonX//DTD Taxonomic Treatment Publishing DTD v0 20100105//EN" "tax-treatment-NSO.dtd">
<tp:taxon-treatment xmlns:tp="http://www.plazi.org/taxpub"><tp:treatment-meta><kwd-group><label>Taxon classification</label><kwd>
                <named-content content-type="kingdom">Animalia</named-content>
              </kwd><kwd>
                <named-content content-type="order">Coleoptera</named-content>
              </kwd><kwd>
                <named-content content-type="family">Chrysomelidae</named-content>
              </kwd></kwd-group><mixed-citation publication-type="journal"><person-group><name><surname>Kato</surname><given-names>Makoto</given-names></name><name><surname>Imada</surname><given-names>Yume</given-names></name></person-group><article-title>﻿Diversity and host plant utilization of leaf-mining beetles of <tp:taxon-name><tp:taxon-name-part taxon-name-part-type="superfamily">Chrysomeloidea</tp:taxon-name-part></tp:taxon-name> (<tp:taxon-name><tp:taxon-name-part taxon-name-part-type="order">Coleoptera</tp:taxon-name-part></tp:taxon-name>) in Japan</article-title><source>Zookeys</source><day>16</day><month>05</month><year>2025</year><volume>1238</volume><fpage>209</fpage><lpage>268</lpage><pub-id pub-id-type="doi">10.3897/zookeys.1238.124514</pub-id></mixed-citation></tp:treatment-meta><tp:nomenclature><label>﻿</label><tp:taxon-name>
              <object-id xmlns:xlink="http://www.w3.org/1999/xlink" content-type="arpha" xlink:type="simple">60A8DB87-45D9-5D18-BB59-CC4E033F9804</object-id>
              <tp:taxon-name-part taxon-name-part-type="genus" reg="Argopus">Argopus</tp:taxon-name-part>
              <tp:taxon-name-part taxon-name-part-type="species" reg="punctipennis">punctipennis</tp:taxon-name-part>
            </tp:taxon-name><tp:taxon-authority>(Motschulsky, 1866)</tp:taxon-authority><xref ref-type="fig" rid="F11">Fig. 11A–S</xref></tp:nomenclature><tp:treatment-sec sec-type="notes" id="SECID0ENIAM"><title>Note.</title><p>Leaf-mining larvae of this species have been found from 26 plant species belonging to three taxonomically isolated plant families: <tp:taxon-name><tp:taxon-name-part taxon-name-part-type="family">Aristolochiaceae</tp:taxon-name-part></tp:taxon-name> (Fig. <xref ref-type="fig" rid="F11">11A–G</xref>), <tp:taxon-name><tp:taxon-name-part taxon-name-part-type="family">Ranunculaceae</tp:taxon-name-part></tp:taxon-name> (Fig. <xref ref-type="fig" rid="F11">11H–M</xref>) and <tp:taxon-name><tp:taxon-name-part taxon-name-part-type="family">Asteraceae</tp:taxon-name-part></tp:taxon-name> (Fig. <xref ref-type="fig" rid="F11">11N–T</xref>). The morphology of the adult beetle (Fig. <xref ref-type="fig" rid="F11">11A, B, G–H, N–P</xref>) and its male genitalia (Fig. <xref ref-type="fig" rid="F11">11C, D, J, K, P, Q</xref>) suggest that all these specimens belong to this species.</p><fig id="F11" position="float" orientation="portrait"><object-id xmlns:xlink="http://www.w3.org/1999/xlink" content-type="doi" xlink:type="simple">10.3897/zookeys.1238.124514.figure11</object-id><object-id xmlns:xlink="http://www.w3.org/1999/xlink" content-type="arpha" xlink:type="simple">1A3D7ADF-56E0-5A67-BF2F-45A8B078C5BD</object-id><label>Figure 11.</label><caption><p>Adult morphology and leaf mines of <italic><tp:taxon-name><tp:taxon-name-part taxon-name-part-type="genus" reg="Argopus">Argopus</tp:taxon-name-part><tp:taxon-name-part taxon-name-part-type="species" reg="punctipennis">punctipennis</tp:taxon-name-part></tp:taxon-name></italic><bold>A–H</bold> on <italic><tp:taxon-name><tp:taxon-name-part taxon-name-part-type="genus" reg="Asarum">Asarum</tp:taxon-name-part></tp:taxon-name></italic><bold>I–N</bold> on <italic><tp:taxon-name><tp:taxon-name-part taxon-name-part-type="genus" reg="Aconitum">Aconitum</tp:taxon-name-part></tp:taxon-name></italic><bold>O–S</bold> on <italic><tp:taxon-name><tp:taxon-name-part taxon-name-part-type="genus" reg="Cirsium">Cirsium</tp:taxon-name-part></tp:taxon-name></italic>. Host plants <bold>A–F</bold><italic><tp:taxon-name><tp:taxon-name-part taxon-name-part-type="genus" reg="Asarum">Asarum</tp:taxon-name-part><tp:taxon-name-part taxon-name-part-type="species" reg="heterotropoides">heterotropoides</tp:taxon-name-part></tp:taxon-name></italic> at Samani, Hidaka, Hokkaido <bold>G–H</bold><italic><tp:taxon-name><tp:taxon-name-part taxon-name-part-type="genus" reg="Asarum">Asarum</tp:taxon-name-part><tp:taxon-name-part taxon-name-part-type="species" reg="megacalyx">megacalyx</tp:taxon-name-part></tp:taxon-name></italic> at Mt. Haguro, Tsuruoka, Yamagata Pref. <bold>I–M</bold><tp:taxon-name><tp:taxon-name-part taxon-name-part-type="genus" reg="Aconitum">Aconitum</tp:taxon-name-part><tp:taxon-name-part taxon-name-part-type="species" reg="japonicum">japonicum</tp:taxon-name-part><tp:taxon-name-part taxon-name-part-type="infraspecific-rank">subsp.</tp:taxon-name-part><tp:taxon-name-part taxon-name-part-type="subspecies" reg="subcuneatum">subcuneatum</tp:taxon-name-part></tp:taxon-name> at Shiriya, Aomori Pref. <bold>N</bold><italic><tp:taxon-name><tp:taxon-name-part taxon-name-part-type="genus" reg="Aconitum">Aconitum</tp:taxon-name-part><tp:taxon-name-part taxon-name-part-type="species" reg="sachalinense">sachalinense</tp:taxon-name-part></tp:taxon-name></italic> at Hinoemata, Fukushima Pref. <bold>O–R</bold><italic><tp:taxon-name><tp:taxon-name-part taxon-name-part-type="genus" reg="Cirsium">Cirsium</tp:taxon-name-part><tp:taxon-name-part taxon-name-part-type="species" reg="kamtschaticum">kamtschaticum</tp:taxon-name-part></tp:taxon-name></italic> at Aibetsu, Kamikawa, Hokkaido, <bold>S</bold><italic><tp:taxon-name><tp:taxon-name-part taxon-name-part-type="genus" reg="Cirsium">Cirsium</tp:taxon-name-part><tp:taxon-name-part taxon-name-part-type="species" reg="japonicum">japonicum</tp:taxon-name-part></tp:taxon-name></italic> at Mt. Mikusa, Hyogo Pref. <bold>A, I, O</bold> Habitus <bold>B, J, P</bold> frontal head <bold>C, D, K, L, Q, R</bold> male genitalia in ventral and lateral views <bold>E–G, L, M, R, S</bold> leaf mines.</p></caption><graphic xmlns:xlink="http://www.w3.org/1999/xlink" xlink:href="zookeys-1238-209_article-124514__-g011.jpg" position="float" orientation="portrait" xlink:type="simple" id="oo_1331566.jpg"><uri content-type="original_file" xlink:type="simple">https://binary.pensoft.net/fig/1331566</uri></graphic></fig></tp:treatment-sec><tp:treatment-sec sec-type="host" id="SECID0ENQAM"><title>Host plant.</title><p><tp:taxon-name><tp:taxon-name-part taxon-name-part-type="family">Aristolochiaceae</tp:taxon-name-part></tp:taxon-name>: <italic><tp:taxon-name><tp:taxon-name-part taxon-name-part-type="genus" reg="Asarum">Asarum</tp:taxon-name-part><tp:taxon-name-part taxon-name-part-type="species" reg="asperum">asperum</tp:taxon-name-part></tp:taxon-name></italic> F. Maek., <italic><tp:taxon-name><tp:taxon-name-part taxon-name-part-type="genus" reg="Asarum">A.</tp:taxon-name-part><tp:taxon-name-part taxon-name-part-type="species" reg="blumei">blumei</tp:taxon-name-part></tp:taxon-name></italic> Duch., <italic><tp:taxon-name><tp:taxon-name-part taxon-name-part-type="genus" reg="Asarum">A.</tp:taxon-name-part><tp:taxon-name-part taxon-name-part-type="species" reg="caulescens">caulescens</tp:taxon-name-part></tp:taxon-name></italic> Maxim., <italic><tp:taxon-name><tp:taxon-name-part taxon-name-part-type="genus" reg="Asarum">A.</tp:taxon-name-part><tp:taxon-name-part taxon-name-part-type="species" reg="curvistigma">curvistigma</tp:taxon-name-part></tp:taxon-name></italic> F. Maekawa, <italic><tp:taxon-name><tp:taxon-name-part taxon-name-part-type="genus" reg="Asarum">A.</tp:taxon-name-part><tp:taxon-name-part taxon-name-part-type="species" reg="heterotropoides">heterotropoides</tp:taxon-name-part></tp:taxon-name></italic> Miq., <italic><tp:taxon-name><tp:taxon-name-part taxon-name-part-type="genus" reg="Asarum">A.</tp:taxon-name-part><tp:taxon-name-part taxon-name-part-type="species" reg="megacalyx">megacalyx</tp:taxon-name-part></tp:taxon-name></italic> (F. Maek.), <italic><tp:taxon-name><tp:taxon-name-part taxon-name-part-type="genus" reg="Asarum">A.</tp:taxon-name-part><tp:taxon-name-part taxon-name-part-type="species" reg="nipponicum">nipponicum</tp:taxon-name-part></tp:taxon-name></italic> F. Maek., <italic><tp:taxon-name><tp:taxon-name-part taxon-name-part-type="genus" reg="Asarum">A.</tp:taxon-name-part><tp:taxon-name-part taxon-name-part-type="species" reg="sieboldii">sieboldii</tp:taxon-name-part></tp:taxon-name></italic> Miq., <italic><tp:taxon-name><tp:taxon-name-part taxon-name-part-type="genus" reg="Asarum">A.</tp:taxon-name-part><tp:taxon-name-part taxon-name-part-type="species" reg="tohokuense">tohokuense</tp:taxon-name-part></tp:taxon-name></italic> Yamaji et Ter. Nakam; <tp:taxon-name><tp:taxon-name-part taxon-name-part-type="family">Ranunculaceae</tp:taxon-name-part></tp:taxon-name>: <italic><tp:taxon-name><tp:taxon-name-part taxon-name-part-type="genus" reg="Aconitum">Aconitum</tp:taxon-name-part><tp:taxon-name-part taxon-name-part-type="species" reg="gigas">gigas</tp:taxon-name-part></tp:taxon-name></italic> H. Lév. et Vaniot, <italic><tp:taxon-name><tp:taxon-name-part taxon-name-part-type="genus" reg="Aconitum">A.</tp:taxon-name-part><tp:taxon-name-part taxon-name-part-type="species" reg="japonicum">japonicum</tp:taxon-name-part></tp:taxon-name></italic> Thunb., <italic><tp:taxon-name><tp:taxon-name-part taxon-name-part-type="genus" reg="Aconitum">A.</tp:taxon-name-part><tp:taxon-name-part taxon-name-part-type="species" reg="okuyamae">okuyamae</tp:taxon-name-part></tp:taxon-name></italic> Nakai, <italic><tp:taxon-name><tp:taxon-name-part taxon-name-part-type="genus" reg="Aconitum">A.</tp:taxon-name-part><tp:taxon-name-part taxon-name-part-type="species" reg="pterocaule">pterocaule</tp:taxon-name-part></tp:taxon-name></italic> Koidz., <italic><tp:taxon-name><tp:taxon-name-part taxon-name-part-type="genus" reg="Aconitum">A.</tp:taxon-name-part><tp:taxon-name-part taxon-name-part-type="species" reg="sachalinense">sachalinense</tp:taxon-name-part></tp:taxon-name></italic> F. Schmidt; <tp:taxon-name><tp:taxon-name-part taxon-name-part-type="family">Asteraceae</tp:taxon-name-part></tp:taxon-name>: <italic><tp:taxon-name><tp:taxon-name-part taxon-name-part-type="genus" reg="Cirsium">Cirsium</tp:taxon-name-part><tp:taxon-name-part taxon-name-part-type="species" reg="austrohidakaense">austrohidakaense</tp:taxon-name-part></tp:taxon-name></italic> Kadota, <italic><tp:taxon-name><tp:taxon-name-part taxon-name-part-type="genus" reg="Cardamine">C.</tp:taxon-name-part><tp:taxon-name-part taxon-name-part-type="species" reg="iito-kojianum">iito-kojianum</tp:taxon-name-part></tp:taxon-name></italic> Kadota, <italic><tp:taxon-name><tp:taxon-name-part taxon-name-part-type="genus" reg="Cirsium">C.</tp:taxon-name-part><tp:taxon-name-part taxon-name-part-type="species" reg="japonicum">japonicum</tp:taxon-name-part></tp:taxon-name></italic> Fisch. ex DC., <italic><tp:taxon-name><tp:taxon-name-part taxon-name-part-type="genus" reg="Cirsium">C.</tp:taxon-name-part><tp:taxon-name-part taxon-name-part-type="species" reg="kamtschaticum">kamtschaticum</tp:taxon-name-part></tp:taxon-name></italic> Ledeb, <italic><tp:taxon-name><tp:taxon-name-part taxon-name-part-type="genus" reg="Cirsium">C.</tp:taxon-name-part><tp:taxon-name-part taxon-name-part-type="species" reg="kiotoense">kiotoense</tp:taxon-name-part></tp:taxon-name></italic> (Kitam.), <italic><tp:taxon-name><tp:taxon-name-part taxon-name-part-type="genus" reg="Cirsium">C.</tp:taxon-name-part><tp:taxon-name-part taxon-name-part-type="species" reg="makinoi">makinoi</tp:taxon-name-part></tp:taxon-name></italic> Kadota, <italic><tp:taxon-name><tp:taxon-name-part taxon-name-part-type="genus" reg="Cirsium">C.</tp:taxon-name-part><tp:taxon-name-part taxon-name-part-type="species" reg="microspicatum">microspicatum</tp:taxon-name-part></tp:taxon-name></italic> Nakai, <italic><tp:taxon-name><tp:taxon-name-part taxon-name-part-type="genus" reg="Cirsium">C.</tp:taxon-name-part><tp:taxon-name-part taxon-name-part-type="species" reg="oligophyllum">oligophyllum</tp:taxon-name-part></tp:taxon-name></italic> (Franch. et Sav.), <italic><tp:taxon-name><tp:taxon-name-part taxon-name-part-type="genus" reg="Cardamine">C.</tp:taxon-name-part><tp:taxon-name-part taxon-name-part-type="species" reg="otayae">otayae</tp:taxon-name-part></tp:taxon-name></italic> Kitam., <italic><tp:taxon-name><tp:taxon-name-part taxon-name-part-type="genus" reg="Cardamine">C.</tp:taxon-name-part><tp:taxon-name-part taxon-name-part-type="species" reg="taishakuense">taishakuense</tp:taxon-name-part></tp:taxon-name></italic> Kadota, <italic><tp:taxon-name><tp:taxon-name-part taxon-name-part-type="genus" reg="Cardamine">C.</tp:taxon-name-part><tp:taxon-name-part taxon-name-part-type="species" reg="ugoense">ugoense</tp:taxon-name-part></tp:taxon-name></italic> Nakai, <italic><tp:taxon-name><tp:taxon-name-part taxon-name-part-type="genus" reg="Cardamine">C.</tp:taxon-name-part><tp:taxon-name-part taxon-name-part-type="species" reg="yoshinoi">yoshinoi</tp:taxon-name-part></tp:taxon-name></italic> Nakai.</p></tp:treatment-sec><tp:treatment-sec sec-type="Leaf mine" id="SECID0EA1AM"><title>Leaf mine.</title><p>Upper-layer linear-blotch mine in young instars, and full-depth blotch mine in old instars occur on mature leaves (Fig. <xref ref-type="fig" rid="F11">11E–G, L, M, R, S</xref>). Frass is thin thread-like, deposited along meandering larval trajectory in the mine. The fully grown larva exits the mined leaf, falls to the ground, and pupates underground. The mining pattern is largely similar among leaves of the different plant species/families.</p></tp:treatment-sec><tp:treatment-sec sec-type="material" id="SECID0EF2AM"><title>Material examined.</title><p><tp:taxon-name><tp:taxon-name-part taxon-name-part-type="family">Aristolochiaceae</tp:taxon-name-part></tp:taxon-name>: • 1 adult, Samani, Hidaka, Hokkaidô, 31-V-2020 on <italic><tp:taxon-name><tp:taxon-name-part taxon-name-part-type="genus" reg="Asarum">Asarum</tp:taxon-name-part><tp:taxon-name-part taxon-name-part-type="species" reg="heterotropoides">heterotropoides</tp:taxon-name-part></tp:taxon-name></italic> (Fig. <xref ref-type="fig" rid="F11">11A, B</xref>); • 4 adults, Samani, Hidaka, Hokkaidô, 31-V-2020 (as larva on <italic><tp:taxon-name><tp:taxon-name-part taxon-name-part-type="genus" reg="Asarum">Asarum</tp:taxon-name-part><tp:taxon-name-part taxon-name-part-type="species" reg="heterotropoides">heterotropoides</tp:taxon-name-part></tp:taxon-name></italic>), emerged on 13–14-VII-2020 (Fig. <xref ref-type="fig" rid="F11">11C–E</xref>); • 1 adult, Hachimori, Happô, Yamamoto-gun, Akita Pref., 15-VI-2015 (as larva on <italic><tp:taxon-name><tp:taxon-name-part taxon-name-part-type="genus" reg="Asarum">Asarum</tp:taxon-name-part><tp:taxon-name-part taxon-name-part-type="species" reg="sieboldii">sieboldii</tp:taxon-name-part></tp:taxon-name></italic>), emerged on ?-VII-2015; • 4 adults, Mt. Haguro, Tsuruoka, Yamagata Pref., 9-VII-2018 (as larva on <italic><tp:taxon-name><tp:taxon-name-part taxon-name-part-type="genus" reg="Asarum">Asarum</tp:taxon-name-part><tp:taxon-name-part taxon-name-part-type="species" reg="megacalyx">megacalyx</tp:taxon-name-part></tp:taxon-name></italic>), emerged on 19-VIII–4-IX-2018 (Fig. <xref ref-type="fig" rid="F11">11G, H</xref>); • 6 adults, Mt. Yakeishi, Ôshû, Iwate Pref., 15-VII-2019 (as larva on <italic><tp:taxon-name><tp:taxon-name-part taxon-name-part-type="genus" reg="Asarum">Asarum</tp:taxon-name-part><tp:taxon-name-part taxon-name-part-type="species" reg="tohokuense">tohokuense</tp:taxon-name-part></tp:taxon-name></italic>), emerged on 30-VIII-2018; • 1 adult, Mt. Kiyosumi, Kamogawa, Chiba Pref., 14-V-2008 (as larva on <italic><tp:taxon-name><tp:taxon-name-part taxon-name-part-type="genus" reg="Asarum">Asarum</tp:taxon-name-part><tp:taxon-name-part taxon-name-part-type="species" reg="nipponicum">nipponicum</tp:taxon-name-part></tp:taxon-name></italic>), emerged on 20-VII-2008; • 1 adult, Warabino, Aoi-ku, Shizuoka, Shizuoka Pref., 11-V-2004 (as larva on <italic><tp:taxon-name><tp:taxon-name-part taxon-name-part-type="genus" reg="Asarum">Asarum</tp:taxon-name-part><tp:taxon-name-part taxon-name-part-type="species" reg="curvistigma">curvistigma</tp:taxon-name-part></tp:taxon-name></italic>), emerged on 21-VII-2004; • 1 adult, Mt. Gassan, Tsuruoka, Yamagata Pref., 12-VI-2019 (as larva on <italic><tp:taxon-name><tp:taxon-name-part taxon-name-part-type="genus" reg="Asarum">Asarum</tp:taxon-name-part><tp:taxon-name-part taxon-name-part-type="species" reg="sieboldii">sieboldii</tp:taxon-name-part></tp:taxon-name></italic>), emerged on 16-V-2019; • 1 adult, Inogashira, Fujinomiya, Shizuoka Pref., 26-V-2002 (as larva on <italic><tp:taxon-name><tp:taxon-name-part taxon-name-part-type="genus" reg="Asarum">Asarum</tp:taxon-name-part><tp:taxon-name-part taxon-name-part-type="species" reg="caulescens">caulescens</tp:taxon-name-part></tp:taxon-name></italic>), emerged on 4-VII-2002; • 1 adult, Iwakura, Sakyo, Kyoto Pref., 24-V-1991 (as larva on <italic><tp:taxon-name><tp:taxon-name-part taxon-name-part-type="genus" reg="Asarum">Asarum</tp:taxon-name-part><tp:taxon-name-part taxon-name-part-type="species" reg="asperum">asperum</tp:taxon-name-part></tp:taxon-name></italic>), emerged on ?-VII-1991.</p><p><tp:taxon-name><tp:taxon-name-part taxon-name-part-type="family">Ranunculaceae</tp:taxon-name-part></tp:taxon-name>: • 2 adults, Shiriya, Higashidôri, Shimokita, Aomori Pref., 16-VI-1995 (as larva on <italic><tp:taxon-name><tp:taxon-name-part taxon-name-part-type="genus" reg="Aconitum">Aconitum</tp:taxon-name-part><tp:taxon-name-part taxon-name-part-type="species" reg="japonicum">japonicum</tp:taxon-name-part></tp:taxon-name></italic>), emerged on 13–14-VII-1995 (Fig. <xref ref-type="fig" rid="F11">11I–M</xref>); • 6 adults, Mt. Teine, Sapporo, Hokkaidô, 10-VII-1995 (as larva on <italic><tp:taxon-name><tp:taxon-name-part taxon-name-part-type="genus" reg="Aconitum">Aconitum</tp:taxon-name-part><tp:taxon-name-part taxon-name-part-type="species" reg="yezoense">yezoense</tp:taxon-name-part></tp:taxon-name></italic>), emerged on 5-VIII-1995; • 4 adults, Monbetsu, Hidaka, Saru-gun, Hokkaidô, 5-VI-1993 on <italic><tp:taxon-name><tp:taxon-name-part taxon-name-part-type="genus" reg="Aconitum">Aconitum</tp:taxon-name-part><tp:taxon-name-part taxon-name-part-type="species" reg="yezoense">yezoense</tp:taxon-name-part></tp:taxon-name></italic>; 3 adults, Mt. Obira, Shimamaki, Hokkaidô, 6-VII-2011 (as larva on <italic><tp:taxon-name><tp:taxon-name-part taxon-name-part-type="genus" reg="Aconitum">Aconitum</tp:taxon-name-part><tp:taxon-name-part taxon-name-part-type="species" reg="pterocaule">pterocaule</tp:taxon-name-part></tp:taxon-name></italic>, emerged on 28-VII-2011; • 5 adults, Hinoemata, Aizu-gun, Fukushima Pref., 16-VII-2023 (as larva on <italic><tp:taxon-name><tp:taxon-name-part taxon-name-part-type="genus" reg="Aconitum">Aconitum</tp:taxon-name-part><tp:taxon-name-part taxon-name-part-type="species" reg="japonicum">japonicum</tp:taxon-name-part></tp:taxon-name></italic>, emerged on 17–21-VIII-2023; 5 adults, Mt. Hiuchi, Myôkô, Niigata Pref., 16-VII-2023 (as larva on <italic><tp:taxon-name><tp:taxon-name-part taxon-name-part-type="genus" reg="Aconitum">Aconitum</tp:taxon-name-part><tp:taxon-name-part taxon-name-part-type="species" reg="japonicum">japonicum</tp:taxon-name-part></tp:taxon-name></italic>), emerged on 17–21-VIII-2023 (Fig. <xref ref-type="fig" rid="F11">11N</xref>); 12 adults, Funakawa, Oga, Akita Pref., 2-VI-2017 (as larva on <italic><tp:taxon-name><tp:taxon-name-part taxon-name-part-type="genus" reg="Aconitum">Aconitum</tp:taxon-name-part><tp:taxon-name-part taxon-name-part-type="species" reg="japonicum">japonicum</tp:taxon-name-part></tp:taxon-name></italic>), emerged on 24–28-VII-2017; • 3 adults, Atsumi, Tsuruoka, Yamagata Pref., 2-VI-2017 (as larva on <italic><tp:taxon-name><tp:taxon-name-part taxon-name-part-type="genus" reg="Aconitum">Aconitum</tp:taxon-name-part><tp:taxon-name-part taxon-name-part-type="species" reg="okuyamae">okuyamae</tp:taxon-name-part></tp:taxon-name></italic>), emerged on 20-VII-2017; • 4 adults, Tokoro, Abashiri, Hokkaidô, 24-VII-2017 (as larva on <italic><tp:taxon-name><tp:taxon-name-part taxon-name-part-type="genus" reg="Aconitum">Aconitum</tp:taxon-name-part><tp:taxon-name-part taxon-name-part-type="species" reg="gigas">gigas</tp:taxon-name-part></tp:taxon-name></italic>), emerged on 3–15-IX-2017; • 1 adult, Mt. Yudono, Tsuruoka, Yamagata Pref., 28-VIII-2017 (as larva on <italic><tp:taxon-name><tp:taxon-name-part taxon-name-part-type="genus" reg="Aconitum">Aconitum</tp:taxon-name-part><tp:taxon-name-part taxon-name-part-type="species" reg="pterocaule">pterocaule</tp:taxon-name-part></tp:taxon-name></italic>), emerged on 15-X-2017; • 1 adult, Donden, Sado Is., Niigata Pref., 13-VII-2019 (as larva on <italic><tp:taxon-name><tp:taxon-name-part taxon-name-part-type="genus" reg="Aconitum">Aconitum</tp:taxon-name-part><tp:taxon-name-part taxon-name-part-type="species" reg="japonicum">japonicum</tp:taxon-name-part></tp:taxon-name></italic>), emerged on ?-XI-2019; • 2 adults, Mt. Fuji, Fujinomiya, Shizuoka Pref., 27-VI-2001 (as larva on <italic><tp:taxon-name><tp:taxon-name-part taxon-name-part-type="genus" reg="Aconitum">Aconitum</tp:taxon-name-part><tp:taxon-name-part taxon-name-part-type="species" reg="japonicum">japonicum</tp:taxon-name-part></tp:taxon-name></italic>), emerged on 9–12-VIII-2001.</p><p><tp:taxon-name><tp:taxon-name-part taxon-name-part-type="family">Asteraceae</tp:taxon-name-part></tp:taxon-name>: 14 adults, Aibetsu, Kamikawa, Hokkaidô, 26-VI-2016 (as larva on <italic><tp:taxon-name><tp:taxon-name-part taxon-name-part-type="genus" reg="Cirsium">Cirsium</tp:taxon-name-part><tp:taxon-name-part taxon-name-part-type="species" reg="kamtschaticum">kamtschaticum</tp:taxon-name-part></tp:taxon-name></italic>), emerged on 5–21-VIII-1995 (Fig. <xref ref-type="fig" rid="F11">11O–S</xref>); 4 adults, Kashiwadai, Chitose, Hokkaidô, 26-VI-2017 (as larva on <italic><tp:taxon-name><tp:taxon-name-part taxon-name-part-type="genus" reg="Cirsium">C.</tp:taxon-name-part><tp:taxon-name-part taxon-name-part-type="species" reg="kamtschaticum">kamtschaticum</tp:taxon-name-part></tp:taxon-name></italic>), emerged on 8–15-VIII-2017; 3 adults, Rebun Is., Hokkaidô, 9-VII-1995 (as larva on <italic><tp:taxon-name><tp:taxon-name-part taxon-name-part-type="genus" reg="Cirsium">C.</tp:taxon-name-part><tp:taxon-name-part taxon-name-part-type="species" reg="kamtschaticum">kamtschaticum</tp:taxon-name-part></tp:taxon-name></italic>), emerged on 10-VIII-1995; 1 adult, Tôbai, Nemuro, Hokkaidô, 23-VII-2018 (as larva on <italic><tp:taxon-name><tp:taxon-name-part taxon-name-part-type="genus" reg="Cardamine">C.</tp:taxon-name-part><tp:taxon-name-part taxon-name-part-type="species" reg="iito-kojianum">iito-kojianum</tp:taxon-name-part></tp:taxon-name></italic>), emerged on 28-VIII-2018; 2 adults, Mt. Yûbari, Yubari, Hokkaidô, 20-VII-2020 (as larva on <italic><tp:taxon-name><tp:taxon-name-part taxon-name-part-type="genus" reg="Cirsium">C.</tp:taxon-name-part><tp:taxon-name-part taxon-name-part-type="species" reg="austrohidakaense">austrohidakaense</tp:taxon-name-part></tp:taxon-name></italic>), emerged on 5–9-IX-2020; 1 adult, Shiriya, Higashidôri, Shimokita, Aomori Pref., 16-VI-2017 (as larva on <italic><tp:taxon-name><tp:taxon-name-part taxon-name-part-type="genus" reg="Cardamine">C.</tp:taxon-name-part><tp:taxon-name-part taxon-name-part-type="species" reg="aomorense">aomorense</tp:taxon-name-part></tp:taxon-name></italic>), emerged on 13-VII-2017; 1 adult, Funakawa, Oga, Akita Pref., 2-VI-2017 (as larva on <italic><tp:taxon-name><tp:taxon-name-part taxon-name-part-type="genus" reg="Cirsium">C.</tp:taxon-name-part><tp:taxon-name-part taxon-name-part-type="species" reg="makinoi">makinoi</tp:taxon-name-part></tp:taxon-name></italic>), emerged on ?-VII-2017; 4 adults, Mt. Haguro, Tsuruoka, Yamagata Pref., 9-VII-2018 (as larva on <italic><tp:taxon-name><tp:taxon-name-part taxon-name-part-type="genus" reg="Cardamine">C.</tp:taxon-name-part><tp:taxon-name-part taxon-name-part-type="species" reg="ugoense">ugoense</tp:taxon-name-part></tp:taxon-name></italic>), emerged on 10-VIII--2018; 1 adult, Mt. Hiuchi, Myôkô, Niigata Pref., 14-VIII-2023 (as larva on <italic><tp:taxon-name><tp:taxon-name-part taxon-name-part-type="genus" reg="Cardamine">C.</tp:taxon-name-part><tp:taxon-name-part taxon-name-part-type="species" reg="otayae">otayae</tp:taxon-name-part></tp:taxon-name></italic>), emerged on 10–11-IX-2023; 1 adult, Mt. Hiuchi, Myoko, Niigata Pref., 4-V-2002 (as larva on <italic><tp:taxon-name><tp:taxon-name-part taxon-name-part-type="genus" reg="Cirsium">C.</tp:taxon-name-part><tp:taxon-name-part taxon-name-part-type="species" reg="oligophyllum">oligophyllum</tp:taxon-name-part></tp:taxon-name></italic>), emerged on 10-VI-2002; 2 adults, Iwakura, Sakyo, Kyoto Pref., 1-V-1999 (as larva on <italic><tp:taxon-name><tp:taxon-name-part taxon-name-part-type="genus" reg="Cirsium">C.</tp:taxon-name-part><tp:taxon-name-part taxon-name-part-type="species" reg="kiotoense">kiotoense</tp:taxon-name-part></tp:taxon-name></italic>), emerged on 4-VI-1999; 1 adult, Mt. Kiyosumi, Chiba Pref., 14-V-2008 (as larva on <italic><tp:taxon-name><tp:taxon-name-part taxon-name-part-type="genus" reg="Cirsium">C.</tp:taxon-name-part><tp:taxon-name-part taxon-name-part-type="species" reg="japonicum">japonicum</tp:taxon-name-part></tp:taxon-name></italic>), emerged on 20-VII-2008; 2 adults, Tochiu, Takashima, Shiga Pref., 6-V-1998 (as larva on <italic><tp:taxon-name><tp:taxon-name-part taxon-name-part-type="genus" reg="Cardamine">C.</tp:taxon-name-part><tp:taxon-name-part taxon-name-part-type="species" reg="yoshinoi">yoshinoi</tp:taxon-name-part></tp:taxon-name></italic>), emerged on 7-VI-2017; 1 adult, Ippekiko Lake, Ito, Shizuoka Pref., 15-V-1999 (as larva on <italic><tp:taxon-name><tp:taxon-name-part taxon-name-part-type="genus" reg="Cirsium">C.</tp:taxon-name-part><tp:taxon-name-part taxon-name-part-type="species" reg="microspicatum">microspicatum</tp:taxon-name-part></tp:taxon-name></italic>), emerged on 14-VI-1999; 2 adults, Mt. Mikusa, Katô, Hyôgo Pref., 20-V-2018 (as larva on <italic><tp:taxon-name><tp:taxon-name-part taxon-name-part-type="genus" reg="Cirsium">C.</tp:taxon-name-part><tp:taxon-name-part taxon-name-part-type="species" reg="japonicum">japonicum</tp:taxon-name-part></tp:taxon-name></italic>), emerged on 27–28-VI-2018; 1 adult, Yasukawa-keikoku, Tanabe, Wakayama Pref., 15-IV-2007 (as larva on <italic><tp:taxon-name><tp:taxon-name-part taxon-name-part-type="genus" reg="Cardamine">C.</tp:taxon-name-part><tp:taxon-name-part taxon-name-part-type="species" reg="yoshinoi">yoshinoi</tp:taxon-name-part></tp:taxon-name></italic>), emerged on 16-V-2007; 8 adults, Hashirajima Is. Iwakuni, Yamaguchi Pref., 8-V-1993 (as larva on <italic><tp:taxon-name><tp:taxon-name-part taxon-name-part-type="genus" reg="Cirsium">C.</tp:taxon-name-part><tp:taxon-name-part taxon-name-part-type="species" reg="japonicum">japonicum</tp:taxon-name-part></tp:taxon-name></italic>), emerged on 14–17-VI-1993.</p></tp:treatment-sec></tp:taxon-treatment>
