# Supplementary material for: ﻿Diversity and host plant utilization of leaf-mining beetles of Chrysomeloidea (Coleoptera) in Japan
Source: Zookeys. 2025 May 16;1238:209–68. doi: 10.3897/zookeys.1238.124514 (PMC12102670; doi:10.3897/zookeys.1238.124514)
Supplement: XML Treatment for Sphaeroderma nigricolle [file zookeys.1238.124514-treatment38.xml]

<!DOCTYPE tp:taxon-treatment
  PUBLIC "-//TaxonX//DTD Taxonomic Treatment Publishing DTD v0 20100105//EN" "tax-treatment-NSO.dtd">
<tp:taxon-treatment xmlns:tp="http://www.plazi.org/taxpub"><tp:treatment-meta><kwd-group><label>Taxon classification</label><kwd>
                <named-content content-type="kingdom">Animalia</named-content>
              </kwd><kwd>
                <named-content content-type="order">Coleoptera</named-content>
              </kwd><kwd>
                <named-content content-type="family">Chrysomelidae</named-content>
              </kwd></kwd-group><mixed-citation publication-type="journal"><person-group><name><surname>Kato</surname><given-names>Makoto</given-names></name><name><surname>Imada</surname><given-names>Yume</given-names></name></person-group><article-title>﻿Diversity and host plant utilization of leaf-mining beetles of <tp:taxon-name><tp:taxon-name-part taxon-name-part-type="superfamily">Chrysomeloidea</tp:taxon-name-part></tp:taxon-name> (<tp:taxon-name><tp:taxon-name-part taxon-name-part-type="order">Coleoptera</tp:taxon-name-part></tp:taxon-name>) in Japan</article-title><source>Zookeys</source><day>16</day><month>05</month><year>2025</year><volume>1238</volume><fpage>209</fpage><lpage>268</lpage><pub-id pub-id-type="doi">10.3897/zookeys.1238.124514</pub-id></mixed-citation></tp:treatment-meta><tp:nomenclature><label>﻿</label><tp:taxon-name>
              <object-id xmlns:xlink="http://www.w3.org/1999/xlink" content-type="arpha" xlink:type="simple">E3542A3C-C800-51BF-BD26-8046AC0F4712</object-id>
              <tp:taxon-name-part taxon-name-part-type="genus" reg="Sphaeroderma">Sphaeroderma</tp:taxon-name-part>
              <tp:taxon-name-part taxon-name-part-type="species" reg="nigricolle">nigricolle</tp:taxon-name-part>
            </tp:taxon-name><tp:taxon-authority>Jacoby, 1885</tp:taxon-authority><xref ref-type="fig" rid="F12">Fig. 12A–O</xref></tp:nomenclature><tp:treatment-sec sec-type="host" id="SECID0E3OBM"><title>Host plant.</title><p><tp:taxon-name><tp:taxon-name-part taxon-name-part-type="family">Liliaceae</tp:taxon-name-part></tp:taxon-name>: <italic><tp:taxon-name><tp:taxon-name-part taxon-name-part-type="genus" reg="Cardiocrinum">Cardiocrinum</tp:taxon-name-part><tp:taxon-name-part taxon-name-part-type="species" reg="cordatum">cordatum</tp:taxon-name-part></tp:taxon-name></italic> (Thunb.), <italic><tp:taxon-name><tp:taxon-name-part taxon-name-part-type="genus" reg="Lilium">Lilium</tp:taxon-name-part><tp:taxon-name-part taxon-name-part-type="species" reg="auratum">auratum</tp:taxon-name-part></tp:taxon-name></italic> Lindley, <italic><tp:taxon-name><tp:taxon-name-part taxon-name-part-type="genus" reg="Tricyrtis">Tricyrtis</tp:taxon-name-part><tp:taxon-name-part taxon-name-part-type="species" reg="flava">flava</tp:taxon-name-part></tp:taxon-name></italic> Maxim, <italic><tp:taxon-name><tp:taxon-name-part taxon-name-part-type="genus" reg="Tricyrtis">T.</tp:taxon-name-part><tp:taxon-name-part taxon-name-part-type="species" reg="macropoda">macropoda</tp:taxon-name-part></tp:taxon-name></italic> Miq.; <tp:taxon-name><tp:taxon-name-part taxon-name-part-type="family">Smilacaceae</tp:taxon-name-part></tp:taxon-name>: <italic><tp:taxon-name><tp:taxon-name-part taxon-name-part-type="genus" reg="Smilax">Smilax</tp:taxon-name-part><tp:taxon-name-part taxon-name-part-type="species" reg="china">china</tp:taxon-name-part></tp:taxon-name></italic> L., <italic><tp:taxon-name><tp:taxon-name-part taxon-name-part-type="genus" reg="Smilax">S.</tp:taxon-name-part><tp:taxon-name-part taxon-name-part-type="species" reg="nipponica">nipponica</tp:taxon-name-part></tp:taxon-name></italic> Miq., <italic><tp:taxon-name><tp:taxon-name-part taxon-name-part-type="genus" reg="Smilax">S.</tp:taxon-name-part><tp:taxon-name-part taxon-name-part-type="species" reg="riparia">riparia</tp:taxon-name-part></tp:taxon-name></italic> A. DC., <italic><tp:taxon-name><tp:taxon-name-part taxon-name-part-type="genus" reg="Smilax">S.</tp:taxon-name-part><tp:taxon-name-part taxon-name-part-type="species" reg="stans">stans</tp:taxon-name-part></tp:taxon-name></italic> Maxim., <italic><tp:taxon-name><tp:taxon-name-part taxon-name-part-type="genus" reg="Heterosmilax">Heterosmilax</tp:taxon-name-part><tp:taxon-name-part taxon-name-part-type="species" reg="japonica">japonica</tp:taxon-name-part></tp:taxon-name></italic> Kunth; <tp:taxon-name><tp:taxon-name-part taxon-name-part-type="family">Stemonaceae</tp:taxon-name-part></tp:taxon-name>: <italic><tp:taxon-name><tp:taxon-name-part taxon-name-part-type="genus" reg="Croomia">Croomia</tp:taxon-name-part><tp:taxon-name-part taxon-name-part-type="species" reg="heterosepala">heterosepala</tp:taxon-name-part></tp:taxon-name></italic> (Baker), <italic><tp:taxon-name><tp:taxon-name-part taxon-name-part-type="genus" reg="Cardamine">C.</tp:taxon-name-part><tp:taxon-name-part taxon-name-part-type="species" reg="japonica">japonica</tp:taxon-name-part></tp:taxon-name></italic> Miq. Note: this species was collected on 11 host plants (six genera and three families of monocots, and the emerged adults varied in color and size among their host plants).</p></tp:treatment-sec><tp:treatment-sec sec-type="Leaf mine" id="SECID0EOUBM"><title>Leaf mine.</title><p>Full-depth long linear mine on mature leaf, often adjoining its own previous trajectory (Fig. <xref ref-type="fig" rid="F12">12B, D, G, H, J, N</xref>. O). Frass is thread-like, deposited along the middle line of the mine. The fully grown larva exits the mined leaf, falls to the ground, and pupates underground. The mine on <italic><tp:taxon-name><tp:taxon-name-part taxon-name-part-type="genus" reg="Tricyrtis">Tricyrtis</tp:taxon-name-part></tp:taxon-name></italic> is unique in that the mine in young instars is not linear but radiate (Fig. <xref ref-type="fig" rid="F12">12D</xref>).</p><fig id="F12" position="float" orientation="portrait"><object-id xmlns:xlink="http://www.w3.org/1999/xlink" content-type="doi" xlink:type="simple">10.3897/zookeys.1238.124514.figure12</object-id><object-id xmlns:xlink="http://www.w3.org/1999/xlink" content-type="arpha" xlink:type="simple">D8DD0E48-BD87-5538-B42B-874DB4BFEA01</object-id><label>Figure 12.</label><caption><p>Habitus of adults and leaf mines of host races of <italic><tp:taxon-name><tp:taxon-name-part taxon-name-part-type="genus" reg="Sphaeroderma">Sphaeroderma</tp:taxon-name-part><tp:taxon-name-part taxon-name-part-type="species" reg="nigricolle">nigricolle</tp:taxon-name-part></tp:taxon-name></italic>. Host plants <bold>A, B</bold><italic><tp:taxon-name><tp:taxon-name-part taxon-name-part-type="genus" reg="Lilium">Lilium</tp:taxon-name-part><tp:taxon-name-part taxon-name-part-type="species" reg="auratum">auratum</tp:taxon-name-part></tp:taxon-name></italic> at Mt. Haguro-san, Yamagata Pref. <bold>C, D</bold><italic><tp:taxon-name><tp:taxon-name-part taxon-name-part-type="genus" reg="Tricyrtis">Tricyrtis</tp:taxon-name-part><tp:taxon-name-part taxon-name-part-type="species" reg="macropoda">macropoda</tp:taxon-name-part></tp:taxon-name></italic> at Tengu-kogen, Kôchi Pref. <bold>E–G</bold><italic><tp:taxon-name><tp:taxon-name-part taxon-name-part-type="genus" reg="Smilax">Smilax</tp:taxon-name-part><tp:taxon-name-part taxon-name-part-type="species" reg="stans">stans</tp:taxon-name-part></tp:taxon-name></italic> at Mt. Torigata, Kôchi Pref. <bold>H</bold><italic><tp:taxon-name><tp:taxon-name-part taxon-name-part-type="genus" reg="Smilax">Smilax</tp:taxon-name-part><tp:taxon-name-part taxon-name-part-type="species" reg="stans">stans</tp:taxon-name-part></tp:taxon-name></italic> at Mt. Ôtaki, Kagawa Pref. <bold>I–K</bold><italic><tp:taxon-name><tp:taxon-name-part taxon-name-part-type="genus" reg="Croomia">Croomia</tp:taxon-name-part><tp:taxon-name-part taxon-name-part-type="species" reg="heterosepala">heterosepala</tp:taxon-name-part></tp:taxon-name></italic> at Kikuchi-keikoku, Kumamoto Pref. <bold>L–O</bold><italic><tp:taxon-name><tp:taxon-name-part taxon-name-part-type="genus" reg="Croomia">Croomia</tp:taxon-name-part><tp:taxon-name-part taxon-name-part-type="species" reg="japonica">japonica</tp:taxon-name-part></tp:taxon-name></italic> at Naon, Amami-ôshima Is., Kagoshima Pref.</p></caption><graphic xmlns:xlink="http://www.w3.org/1999/xlink" xlink:href="zookeys-1238-209_article-124514__-g012.jpg" position="float" orientation="portrait" xlink:type="simple" id="oo_1331567.jpg"><uri content-type="original_file" xlink:type="simple">https://binary.pensoft.net/fig/1331567</uri></graphic></fig></tp:treatment-sec><tp:treatment-sec sec-type="material" id="SECID0E2YBM"><title>Material examined.</title><p>• 5 adults, Mt. Haguro, Tsuruoka, Yamagata Pref., 8-VII-2018 (as larva on <italic><tp:taxon-name><tp:taxon-name-part taxon-name-part-type="genus" reg="Lilium">Lilium</tp:taxon-name-part><tp:taxon-name-part taxon-name-part-type="species" reg="auratum">auratum</tp:taxon-name-part></tp:taxon-name></italic>), emerged on 31-VIII–7-IX-2018 (Fig. <xref ref-type="fig" rid="F12">12A, B</xref>); • 1 adult, Iwakura, Sakyo, Kyoto Pref., 8-IX-2008 (as larva on <italic><tp:taxon-name><tp:taxon-name-part taxon-name-part-type="genus" reg="Tricyrtis">Tricyrtis</tp:taxon-name-part><tp:taxon-name-part taxon-name-part-type="species" reg="macropoda">macropoda</tp:taxon-name-part></tp:taxon-name></italic>), emerged on 16-XI-2008 (Fig. <xref ref-type="fig" rid="F12">12C, D</xref>); • 1 adult, Mt. Torigata, Niyodogawa, Agawa-gun, Kôchi Pref., 6-X-2020 (as larva on <italic><tp:taxon-name><tp:taxon-name-part taxon-name-part-type="genus" reg="Smilax">Smilax</tp:taxon-name-part><tp:taxon-name-part taxon-name-part-type="species" reg="stans">stans</tp:taxon-name-part></tp:taxon-name></italic>), emerged on 4-III-2021 (Fig. <xref ref-type="fig" rid="F9">9E–G</xref>); • 2 adults, Mt. Haguro, Tsuruoka, Yamagata Pref., 12-VI-2019 (as larva on <italic><tp:taxon-name><tp:taxon-name-part taxon-name-part-type="genus" reg="Smilax">Smilax</tp:taxon-name-part><tp:taxon-name-part taxon-name-part-type="species" reg="nipponica">nipponica</tp:taxon-name-part></tp:taxon-name></italic>), emerged on 16-VIII-2019; several leaf mines, Mt. Ôtaki, Kagawa, Pref., 7-IX-1998 on <italic><tp:taxon-name><tp:taxon-name-part taxon-name-part-type="genus" reg="Smilax">Smilax</tp:taxon-name-part><tp:taxon-name-part taxon-name-part-type="species" reg="stans">stans</tp:taxon-name-part></tp:taxon-name></italic> (Fig. <xref ref-type="fig" rid="F12">12H</xref>); • 1 adult, Kikuchi-keikoku, Kumamoto Pref., 2-V-2018 on <italic><tp:taxon-name><tp:taxon-name-part taxon-name-part-type="genus" reg="Croomia">Croomia</tp:taxon-name-part><tp:taxon-name-part taxon-name-part-type="species" reg="japonica">japonica</tp:taxon-name-part></tp:taxon-name></italic> (Fig. <xref ref-type="fig" rid="F12">12I–K</xref>); • 1 adult, Naon, Amami-ôshima Is., Kagoshima Pref., 12-XII-2014 (as larva on <italic><tp:taxon-name><tp:taxon-name-part taxon-name-part-type="genus" reg="Croomia">Croomia</tp:taxon-name-part><tp:taxon-name-part taxon-name-part-type="species" reg="heterosepala">heterosepala</tp:taxon-name-part></tp:taxon-name></italic>), emerged on 29-VI-2015 (Fig. <xref ref-type="fig" rid="F12">12L–O</xref>).</p></tp:treatment-sec><tp:treatment-sec><!--Section generated to contain objects referenced in tp:taxon-treatment.--><fig id="F9" position="float" orientation="portrait"><object-id xmlns:xlink="http://www.w3.org/1999/xlink" content-type="doi" xlink:type="simple">10.3897/zookeys.1238.124514.figure9</object-id><object-id xmlns:xlink="http://www.w3.org/1999/xlink" content-type="arpha" xlink:type="simple">A0FBB636-6F0D-5161-BBF1-2F88B017972E</object-id><label>Figure 9.</label><caption><p>Habitus of adults and leaf mines of four <italic><tp:taxon-name><tp:taxon-name-part taxon-name-part-type="genus" reg="Argopistes">Argopistes</tp:taxon-name-part></tp:taxon-name></italic> species <bold>A, B</bold><italic><tp:taxon-name><tp:taxon-name-part taxon-name-part-type="genus" reg="Argopistes">A.</tp:taxon-name-part><tp:taxon-name-part taxon-name-part-type="species" reg="coccinelliformis">coccinelliformis</tp:taxon-name-part></tp:taxon-name></italic><bold>C–H</bold><italic><tp:taxon-name><tp:taxon-name-part taxon-name-part-type="genus" reg="Argopistes">A.</tp:taxon-name-part><tp:taxon-name-part taxon-name-part-type="species" reg="biplagiata">biplagiata</tp:taxon-name-part></tp:taxon-name></italic><bold>I–N</bold><italic><tp:taxon-name><tp:taxon-name-part taxon-name-part-type="genus" reg="Argopistes">A.</tp:taxon-name-part><tp:taxon-name-part taxon-name-part-type="species" reg="tsekooni">tsekooni</tp:taxon-name-part></tp:taxon-name></italic><bold>O–Q</bold><italic><tp:taxon-name><tp:taxon-name-part taxon-name-part-type="genus" reg="Argopistes">A.</tp:taxon-name-part><tp:taxon-name-part taxon-name-part-type="species" reg="ryukyuensis">ryukyuensis.</tp:taxon-name-part></tp:taxon-name></italic> Host plants <bold>A, B</bold><italic><tp:taxon-name><tp:taxon-name-part taxon-name-part-type="genus" reg="Ligustrum">Ligustrum</tp:taxon-name-part><tp:taxon-name-part taxon-name-part-type="species" reg="ovalifolium">ovalifolium</tp:taxon-name-part></tp:taxon-name></italic> at Shirahama, Wakayama Pref. <bold>C, D</bold><italic><tp:taxon-name><tp:taxon-name-part taxon-name-part-type="genus" reg="Osmanthus">Osmanthus</tp:taxon-name-part><tp:taxon-name-part taxon-name-part-type="hybrid-sign">×</tp:taxon-name-part><tp:taxon-name-part taxon-name-part-type="species" reg="fortunei">fortunei</tp:taxon-name-part></tp:taxon-name></italic> at Mizorogaike Lake, Kyôto Pref. <bold>E–H</bold><italic><tp:taxon-name><tp:taxon-name-part taxon-name-part-type="genus" reg="Osmanthus">Osmanthus</tp:taxon-name-part><tp:taxon-name-part taxon-name-part-type="species" reg="heterophyllus">heterophyllus</tp:taxon-name-part></tp:taxon-name></italic> at Iwakura, Kyôto Pref. <bold>I–K</bold><italic><tp:taxon-name><tp:taxon-name-part taxon-name-part-type="genus" reg="Ligustrum">Ligustrum</tp:taxon-name-part><tp:taxon-name-part taxon-name-part-type="species" reg="obtusifolium">obtusifolium</tp:taxon-name-part></tp:taxon-name></italic> at Mt Nabejiri, Shiga Pref. <bold>L</bold><italic><tp:taxon-name><tp:taxon-name-part taxon-name-part-type="genus" reg="Fraxinus">Fraxinus</tp:taxon-name-part><tp:taxon-name-part taxon-name-part-type="species" reg="sieboldiana">sieboldiana</tp:taxon-name-part></tp:taxon-name></italic> at Uri-tôge, Hamamatsu, Shizuoka Pref. <bold>M, N</bold><italic><tp:taxon-name><tp:taxon-name-part taxon-name-part-type="genus" reg="Syringa">Syringa</tp:taxon-name-part><tp:taxon-name-part taxon-name-part-type="species" reg="reticulata">reticulata</tp:taxon-name-part></tp:taxon-name></italic> at Tôro Lake, Kushiro, Hokkaido <bold>O–Q</bold><italic><tp:taxon-name><tp:taxon-name-part taxon-name-part-type="genus" reg="Ligustrum">Ligustrum</tp:taxon-name-part><tp:taxon-name-part taxon-name-part-type="species" reg="japonicum">japonicum</tp:taxon-name-part></tp:taxon-name></italic> at Abu, Okinawa Is., Okinawa Pref.</p></caption><graphic xmlns:xlink="http://www.w3.org/1999/xlink" xlink:href="zookeys-1238-209_article-124514__-g009.jpg" position="float" orientation="portrait" xlink:type="simple" id="oo_1331564.jpg"><uri content-type="original_file" xlink:type="simple">https://binary.pensoft.net/fig/1331564</uri></graphic></fig></tp:treatment-sec></tp:taxon-treatment>
