# Supplementary material for: ﻿Diversity and host plant utilization of leaf-mining beetles of Chrysomeloidea (Coleoptera) in Japan
Source: Zookeys. 2025 May 16;1238:209–68. doi: 10.3897/zookeys.1238.124514 (PMC12102670; doi:10.3897/zookeys.1238.124514)
Supplement: XML Treatment for Sphaeroderma tarsatum [file zookeys.1238.124514-treatment40.xml]

<!DOCTYPE tp:taxon-treatment
  PUBLIC "-//TaxonX//DTD Taxonomic Treatment Publishing DTD v0 20100105//EN" "tax-treatment-NSO.dtd">
<tp:taxon-treatment xmlns:tp="http://www.plazi.org/taxpub"><tp:treatment-meta><kwd-group><label>Taxon classification</label><kwd>
                <named-content content-type="kingdom">Animalia</named-content>
              </kwd><kwd>
                <named-content content-type="order">Coleoptera</named-content>
              </kwd><kwd>
                <named-content content-type="family">Chrysomelidae</named-content>
              </kwd></kwd-group><mixed-citation publication-type="journal"><person-group><name><surname>Kato</surname><given-names>Makoto</given-names></name><name><surname>Imada</surname><given-names>Yume</given-names></name></person-group><article-title>﻿Diversity and host plant utilization of leaf-mining beetles of <tp:taxon-name><tp:taxon-name-part taxon-name-part-type="superfamily">Chrysomeloidea</tp:taxon-name-part></tp:taxon-name> (<tp:taxon-name><tp:taxon-name-part taxon-name-part-type="order">Coleoptera</tp:taxon-name-part></tp:taxon-name>) in Japan</article-title><source>Zookeys</source><day>16</day><month>05</month><year>2025</year><volume>1238</volume><fpage>209</fpage><lpage>268</lpage><pub-id pub-id-type="doi">10.3897/zookeys.1238.124514</pub-id></mixed-citation></tp:treatment-meta><tp:nomenclature><label>﻿</label><tp:taxon-name>
              <object-id xmlns:xlink="http://www.w3.org/1999/xlink" content-type="arpha" xlink:type="simple">2043D58A-4285-579F-BDE8-A53696A667CE</object-id>
              <tp:taxon-name-part taxon-name-part-type="genus" reg="Sphaeroderma">Sphaeroderma</tp:taxon-name-part>
              <tp:taxon-name-part taxon-name-part-type="species" reg="tarsatum">tarsatum</tp:taxon-name-part>
            </tp:taxon-name><tp:taxon-authority>Baly, 1874</tp:taxon-authority><xref ref-type="fig" rid="F13">Fig. 13D–L</xref></tp:nomenclature><tp:treatment-sec sec-type="host" id="SECID0EAGCM"><title>Host plant.</title><p><tp:taxon-name><tp:taxon-name-part taxon-name-part-type="family">Poaceae</tp:taxon-name-part></tp:taxon-name>: <italic><tp:taxon-name><tp:taxon-name-part taxon-name-part-type="genus" reg="Phyllostachys">Phyllostachys</tp:taxon-name-part><tp:taxon-name-part taxon-name-part-type="species" reg="bambusoides">bambusoides</tp:taxon-name-part></tp:taxon-name></italic> Sieb. et Zucc., <tp:taxon-name><tp:taxon-name-part taxon-name-part-type="genus" reg="Pleioblastus">Pleioblastus</tp:taxon-name-part><tp:taxon-name-part taxon-name-part-type="species" reg="chino">chino</tp:taxon-name-part><tp:taxon-name-part taxon-name-part-type="basionym-authority">(Franch. et Savat.)</tp:taxon-name-part><tp:taxon-name-part taxon-name-part-type="infraspecific-rank">var.</tp:taxon-name-part><tp:taxon-name-part taxon-name-part-type="variety" reg="viridis">viridis</tp:taxon-name-part></tp:taxon-name> (Makino), <italic><tp:taxon-name><tp:taxon-name-part taxon-name-part-type="genus" reg="Sasa">Sasa</tp:taxon-name-part><tp:taxon-name-part taxon-name-part-type="species" reg="kurilensis">kurilensis</tp:taxon-name-part></tp:taxon-name></italic> (Ruprecht), <italic><tp:taxon-name><tp:taxon-name-part taxon-name-part-type="genus" reg="Sasa">S.</tp:taxon-name-part><tp:taxon-name-part taxon-name-part-type="species" reg="nipponica">nipponica</tp:taxon-name-part></tp:taxon-name></italic> M. et S., <italic><tp:taxon-name><tp:taxon-name-part taxon-name-part-type="genus" reg="Sasa">S.</tp:taxon-name-part><tp:taxon-name-part taxon-name-part-type="species" reg="senanensis">senanensis</tp:taxon-name-part></tp:taxon-name></italic> (Franch et Savat.), <italic><tp:taxon-name><tp:taxon-name-part taxon-name-part-type="genus" reg="Sasamorpha">Sasamorpha</tp:taxon-name-part><tp:taxon-name-part taxon-name-part-type="species" reg="borealis">borealis</tp:taxon-name-part></tp:taxon-name></italic> (Hack.), <italic><tp:taxon-name><tp:taxon-name-part taxon-name-part-type="genus" reg="Shibataea">Shibataea</tp:taxon-name-part><tp:taxon-name-part taxon-name-part-type="species" reg="kumasaca">kumasaca</tp:taxon-name-part></tp:taxon-name></italic> Makino, <tp:taxon-name><tp:taxon-name-part taxon-name-part-type="genus" reg="Stipa">Stipa</tp:taxon-name-part><tp:taxon-name-part taxon-name-part-type="species" reg="coreana">coreana</tp:taxon-name-part><tp:taxon-name-part taxon-name-part-type="authority">Honda</tp:taxon-name-part><tp:taxon-name-part taxon-name-part-type="infraspecific-rank">var.</tp:taxon-name-part><tp:taxon-name-part taxon-name-part-type="variety" reg="kengii">kengii</tp:taxon-name-part></tp:taxon-name> Ohwi).</p></tp:treatment-sec><tp:treatment-sec sec-type="Leaf mine" id="SECID0EVJCM"><title>Leaf mine.</title><p>Upper-layer long linear mine on mature leaf, often adjoining its own trajectory (Fig. <xref ref-type="fig" rid="F13">13E–G, I, L</xref>). The egg is laid in leaf blade, hatched larva mines usually toward leaf apex along leaf vein, and sometimes turns adjoining its past mine. Frass is granular, deposited linearly along the middle line of the mine. The mining larva is found in autumn from October to December. The fully grown larva exits the mined leaf from late autumn to early winter, falls to the ground, and pupates underground. Pupa hibernates under the ground, and the adult emerges the next spring.</p></tp:treatment-sec><tp:treatment-sec sec-type="material" id="SECID0EMLCM"><title>Material examined.</title><p>• 2 adults, Akiu, Taihaku-ku, Sendai, Miyagi Pref., 14-XI-2014 (as larva on <italic><tp:taxon-name><tp:taxon-name-part taxon-name-part-type="genus" reg="Sasa">Sasa</tp:taxon-name-part><tp:taxon-name-part taxon-name-part-type="species" reg="nipponica">nipponica</tp:taxon-name-part></tp:taxon-name></italic>), emerged on 7-V-2015 (Fig. <xref ref-type="fig" rid="F13">13D–G</xref>); • 1 adult, Azusagawa, Matsumoto, Nagano Pref., 24-X-2020 (as larva on <italic><tp:taxon-name><tp:taxon-name-part taxon-name-part-type="genus" reg="Sasa">Sasa</tp:taxon-name-part><tp:taxon-name-part taxon-name-part-type="species" reg="senanensis">senanensis</tp:taxon-name-part></tp:taxon-name></italic>), emerged on 2-III-2021 (Fig. <xref ref-type="fig" rid="F13">13H, I</xref>); • 1 adult, Ashiu, Nantan, Kyoto Pref., 9-XI-1999 (as larva on <italic><tp:taxon-name><tp:taxon-name-part taxon-name-part-type="genus" reg="Sasa">Sasa</tp:taxon-name-part><tp:taxon-name-part taxon-name-part-type="species" reg="kurilensis">kurilensis</tp:taxon-name-part></tp:taxon-name></italic>), emerged on 28-III-2000; 1 adult, Kuchisakamoto, Aoi-ku, Shizuoka, Shizuoka Pref., 27-XII-2005 (as larva on <italic><tp:taxon-name><tp:taxon-name-part taxon-name-part-type="genus" reg="Sasamorpha">Sasamorpha</tp:taxon-name-part><tp:taxon-name-part taxon-name-part-type="species" reg="borealis">borealis</tp:taxon-name-part></tp:taxon-name></italic>), emerged on 1-III-2006; • 1 adult, Inogashira, Fujinomiya, Shizuoka Pref., 11-XI-2001 (as larva on <italic><tp:taxon-name><tp:taxon-name-part taxon-name-part-type="genus" reg="Phyllostachys">Phyllostachys</tp:taxon-name-part><tp:taxon-name-part taxon-name-part-type="species" reg="bambusoides">bambusoides</tp:taxon-name-part></tp:taxon-name></italic>), emerged on 14-V-2002; • 3 adult, Usuzuka, Mt. Fuji, Fujinomiya, Shizuoka Pref., 24-X-2019 (as larva on <tp:taxon-name><tp:taxon-name-part taxon-name-part-type="genus" reg="Stipa">Stipa</tp:taxon-name-part><tp:taxon-name-part taxon-name-part-type="species" reg="coreana">coreana</tp:taxon-name-part><tp:taxon-name-part taxon-name-part-type="infraspecific-rank">var.</tp:taxon-name-part><tp:taxon-name-part taxon-name-part-type="variety" reg="kengii">kengii</tp:taxon-name-part></tp:taxon-name>), emerged on 7–10-IV-2020 (Fig. <xref ref-type="fig" rid="F13">13J–L</xref>).</p></tp:treatment-sec><tp:treatment-sec><!--Section generated to contain objects referenced in tp:taxon-treatment.--><fig id="F13" position="float" orientation="portrait"><object-id xmlns:xlink="http://www.w3.org/1999/xlink" content-type="doi" xlink:type="simple">10.3897/zookeys.1238.124514.figure13</object-id><object-id xmlns:xlink="http://www.w3.org/1999/xlink" content-type="arpha" xlink:type="simple">3D8D6154-8C98-5640-9965-56CF29F0C73C</object-id><label>Figure 13.</label><caption><p>Habitus of adults and leaf mines of monocot-associated <italic><tp:taxon-name><tp:taxon-name-part taxon-name-part-type="genus" reg="Sphaeroderma">Sphaeroderma</tp:taxon-name-part></tp:taxon-name></italic> species <bold>A–C</bold><italic><tp:taxon-name><tp:taxon-name-part taxon-name-part-type="genus" reg="Sphaeroderma">S.</tp:taxon-name-part><tp:taxon-name-part taxon-name-part-type="species" reg="japanum">japanum</tp:taxon-name-part></tp:taxon-name></italic><bold>D–L</bold><italic><tp:taxon-name><tp:taxon-name-part taxon-name-part-type="genus" reg="Sphaeroderma">S.</tp:taxon-name-part><tp:taxon-name-part taxon-name-part-type="species" reg="tarsatum">tarsatum</tp:taxon-name-part></tp:taxon-name></italic><bold>M–P</bold><italic><tp:taxon-name><tp:taxon-name-part taxon-name-part-type="genus" reg="Sphaeroderma">S.</tp:taxon-name-part><tp:taxon-name-part taxon-name-part-type="species" reg="seriatum">seriatum.</tp:taxon-name-part></tp:taxon-name></italic> Host plants <bold>A–C</bold><italic><tp:taxon-name><tp:taxon-name-part taxon-name-part-type="genus" reg="Commelina">Commelina</tp:taxon-name-part><tp:taxon-name-part taxon-name-part-type="species" reg="communis">communis</tp:taxon-name-part></tp:taxon-name></italic> at Makidô, Niimi, Okayama Pref. <bold>E–G</bold><italic><tp:taxon-name><tp:taxon-name-part taxon-name-part-type="genus" reg="Sasa">Sasa</tp:taxon-name-part><tp:taxon-name-part taxon-name-part-type="species" reg="nipponica">nipponica</tp:taxon-name-part></tp:taxon-name></italic> at Akiu, Sendai, Miyagi Pref. <bold>H, I</bold><italic><tp:taxon-name><tp:taxon-name-part taxon-name-part-type="genus" reg="Sasa">Sasa</tp:taxon-name-part><tp:taxon-name-part taxon-name-part-type="species" reg="senanensis">senanensis</tp:taxon-name-part></tp:taxon-name></italic> at Kamikôchi, Nagano Pref. <bold>J–L</bold><tp:taxon-name><tp:taxon-name-part taxon-name-part-type="genus" reg="Stipa">Stipa</tp:taxon-name-part><tp:taxon-name-part taxon-name-part-type="species" reg="coreana">coreana</tp:taxon-name-part><tp:taxon-name-part taxon-name-part-type="infraspecific-rank">var.</tp:taxon-name-part><tp:taxon-name-part taxon-name-part-type="variety" reg="japonica">japonica</tp:taxon-name-part></tp:taxon-name> at Mt. Fuji, Shizuoka <bold>M–P</bold><italic><tp:taxon-name><tp:taxon-name-part taxon-name-part-type="genus" reg="Panicum">Panicum</tp:taxon-name-part><tp:taxon-name-part taxon-name-part-type="species" reg="bisulcatum">bisulcatum</tp:taxon-name-part></tp:taxon-name></italic> at Yogo Lake, Shiga Pref. (<bold>M–O</bold>) and at Seryo, Kyôto Pref. (<bold>P</bold>).</p></caption><graphic xmlns:xlink="http://www.w3.org/1999/xlink" xlink:href="zookeys-1238-209_article-124514__-g013.jpg" position="float" orientation="portrait" xlink:type="simple" id="oo_1331568.jpg"><uri content-type="original_file" xlink:type="simple">https://binary.pensoft.net/fig/1331568</uri></graphic></fig></tp:treatment-sec></tp:taxon-treatment>
