# Supplementary material for: ﻿Diversity and host plant utilization of leaf-mining beetles of Chrysomeloidea (Coleoptera) in Japan
Source: Zookeys. 2025 May 16;1238:209–68. doi: 10.3897/zookeys.1238.124514 (PMC12102670; doi:10.3897/zookeys.1238.124514)
Supplement: XML Treatment for Sphaeroderma seriatum [file zookeys.1238.124514-treatment41.xml]

<!DOCTYPE tp:taxon-treatment
  PUBLIC "-//TaxonX//DTD Taxonomic Treatment Publishing DTD v0 20100105//EN" "tax-treatment-NSO.dtd">
<tp:taxon-treatment xmlns:tp="http://www.plazi.org/taxpub"><tp:treatment-meta><kwd-group><label>Taxon classification</label><kwd>
                <named-content content-type="kingdom">Animalia</named-content>
              </kwd><kwd>
                <named-content content-type="order">Coleoptera</named-content>
              </kwd><kwd>
                <named-content content-type="family">Chrysomelidae</named-content>
              </kwd></kwd-group><mixed-citation publication-type="journal"><person-group><name><surname>Kato</surname><given-names>Makoto</given-names></name><name><surname>Imada</surname><given-names>Yume</given-names></name></person-group><article-title>﻿Diversity and host plant utilization of leaf-mining beetles of <tp:taxon-name><tp:taxon-name-part taxon-name-part-type="superfamily">Chrysomeloidea</tp:taxon-name-part></tp:taxon-name> (<tp:taxon-name><tp:taxon-name-part taxon-name-part-type="order">Coleoptera</tp:taxon-name-part></tp:taxon-name>) in Japan</article-title><source>Zookeys</source><day>16</day><month>05</month><year>2025</year><volume>1238</volume><fpage>209</fpage><lpage>268</lpage><pub-id pub-id-type="doi">10.3897/zookeys.1238.124514</pub-id></mixed-citation></tp:treatment-meta><tp:nomenclature><label>﻿</label><tp:taxon-name>
              <object-id xmlns:xlink="http://www.w3.org/1999/xlink" content-type="arpha" xlink:type="simple">C6A481CE-3560-52CF-92CB-38D28E7F7745</object-id>
              <tp:taxon-name-part taxon-name-part-type="genus" reg="Sphaeroderma">Sphaeroderma</tp:taxon-name-part>
              <tp:taxon-name-part taxon-name-part-type="species" reg="seriatum">seriatum</tp:taxon-name-part>
            </tp:taxon-name><tp:taxon-authority>Baly, 1874</tp:taxon-authority><xref ref-type="fig" rid="F13">Fig. 13M–P</xref></tp:nomenclature><tp:treatment-sec sec-type="host" id="SECID0EPPCM"><title>Host plant.</title><p><tp:taxon-name><tp:taxon-name-part taxon-name-part-type="family">Poaceae</tp:taxon-name-part></tp:taxon-name>: <italic><tp:taxon-name><tp:taxon-name-part taxon-name-part-type="genus" reg="Panicum">Panicum</tp:taxon-name-part><tp:taxon-name-part taxon-name-part-type="species" reg="bisulcatum">bisulcatum</tp:taxon-name-part></tp:taxon-name></italic> Thunb.</p></tp:treatment-sec><tp:treatment-sec sec-type="Leaf mine" id="SECID0EFQCM"><title>Leaf mine.</title><p>Full-depth linear mine on mature leaf (Fig. <xref ref-type="fig" rid="F13">13N–P</xref>). The egg is laid along the leaf margin, and the hatched larva mines usually toward leaf apex along leaf margin, and sometimes turns adjoining its mine. Frass is intermittent thread-like, deposited linearly in two rows along both sides of the mine. Mining larva is found in October. The fully grown larva exits the mined leaf from late autumn to early winter, falls to the ground, pupates underground, and the adult emerges in late autumn.</p></tp:treatment-sec><tp:treatment-sec sec-type="material" id="SECID0ETRCM"><title>Material examined.</title><p>• 3 adults, Yogo Lake, Nagahama, Shiga Pref., 12-IX-2015 (as larva on <italic><tp:taxon-name><tp:taxon-name-part taxon-name-part-type="genus" reg="Panicum">Panicum</tp:taxon-name-part><tp:taxon-name-part taxon-name-part-type="species" reg="bisulcatum">bisulcatum</tp:taxon-name-part></tp:taxon-name></italic>), emerged on 7-X-2015 (Fig. <xref ref-type="fig" rid="F13">13M–O</xref>); • 4 adults, Seryô, Sakyô, Kyoto, Kyoto Pref., 11-IX-1998 (as larva on <italic><tp:taxon-name><tp:taxon-name-part taxon-name-part-type="genus" reg="Panicum">Panicum</tp:taxon-name-part><tp:taxon-name-part taxon-name-part-type="species" reg="bisulcatum">bisulcatum</tp:taxon-name-part></tp:taxon-name></italic>), emerged on 28-IX–1-X-1998 (Fig. <xref ref-type="fig" rid="F13">13P</xref>).</p></tp:treatment-sec><tp:treatment-sec><!--Section generated to contain objects referenced in tp:taxon-treatment.--><fig id="F13" position="float" orientation="portrait"><object-id xmlns:xlink="http://www.w3.org/1999/xlink" content-type="doi" xlink:type="simple">10.3897/zookeys.1238.124514.figure13</object-id><object-id xmlns:xlink="http://www.w3.org/1999/xlink" content-type="arpha" xlink:type="simple">3D8D6154-8C98-5640-9965-56CF29F0C73C</object-id><label>Figure 13.</label><caption><p>Habitus of adults and leaf mines of monocot-associated <italic><tp:taxon-name><tp:taxon-name-part taxon-name-part-type="genus" reg="Sphaeroderma">Sphaeroderma</tp:taxon-name-part></tp:taxon-name></italic> species <bold>A–C</bold><italic><tp:taxon-name><tp:taxon-name-part taxon-name-part-type="genus" reg="Sphaeroderma">S.</tp:taxon-name-part><tp:taxon-name-part taxon-name-part-type="species" reg="japanum">japanum</tp:taxon-name-part></tp:taxon-name></italic><bold>D–L</bold><italic><tp:taxon-name><tp:taxon-name-part taxon-name-part-type="genus" reg="Sphaeroderma">S.</tp:taxon-name-part><tp:taxon-name-part taxon-name-part-type="species" reg="tarsatum">tarsatum</tp:taxon-name-part></tp:taxon-name></italic><bold>M–P</bold><italic><tp:taxon-name><tp:taxon-name-part taxon-name-part-type="genus" reg="Sphaeroderma">S.</tp:taxon-name-part><tp:taxon-name-part taxon-name-part-type="species" reg="seriatum">seriatum.</tp:taxon-name-part></tp:taxon-name></italic> Host plants <bold>A–C</bold><italic><tp:taxon-name><tp:taxon-name-part taxon-name-part-type="genus" reg="Commelina">Commelina</tp:taxon-name-part><tp:taxon-name-part taxon-name-part-type="species" reg="communis">communis</tp:taxon-name-part></tp:taxon-name></italic> at Makidô, Niimi, Okayama Pref. <bold>E–G</bold><italic><tp:taxon-name><tp:taxon-name-part taxon-name-part-type="genus" reg="Sasa">Sasa</tp:taxon-name-part><tp:taxon-name-part taxon-name-part-type="species" reg="nipponica">nipponica</tp:taxon-name-part></tp:taxon-name></italic> at Akiu, Sendai, Miyagi Pref. <bold>H, I</bold><italic><tp:taxon-name><tp:taxon-name-part taxon-name-part-type="genus" reg="Sasa">Sasa</tp:taxon-name-part><tp:taxon-name-part taxon-name-part-type="species" reg="senanensis">senanensis</tp:taxon-name-part></tp:taxon-name></italic> at Kamikôchi, Nagano Pref. <bold>J–L</bold><tp:taxon-name><tp:taxon-name-part taxon-name-part-type="genus" reg="Stipa">Stipa</tp:taxon-name-part><tp:taxon-name-part taxon-name-part-type="species" reg="coreana">coreana</tp:taxon-name-part><tp:taxon-name-part taxon-name-part-type="infraspecific-rank">var.</tp:taxon-name-part><tp:taxon-name-part taxon-name-part-type="variety" reg="japonica">japonica</tp:taxon-name-part></tp:taxon-name> at Mt. Fuji, Shizuoka <bold>M–P</bold><italic><tp:taxon-name><tp:taxon-name-part taxon-name-part-type="genus" reg="Panicum">Panicum</tp:taxon-name-part><tp:taxon-name-part taxon-name-part-type="species" reg="bisulcatum">bisulcatum</tp:taxon-name-part></tp:taxon-name></italic> at Yogo Lake, Shiga Pref. (<bold>M–O</bold>) and at Seryo, Kyôto Pref. (<bold>P</bold>).</p></caption><graphic xmlns:xlink="http://www.w3.org/1999/xlink" xlink:href="zookeys-1238-209_article-124514__-g013.jpg" position="float" orientation="portrait" xlink:type="simple" id="oo_1331568.jpg"><uri content-type="original_file" xlink:type="simple">https://binary.pensoft.net/fig/1331568</uri></graphic></fig></tp:treatment-sec></tp:taxon-treatment>
