# Supplementary material for: ﻿Diversity and host plant utilization of leaf-mining beetles of Chrysomeloidea (Coleoptera) in Japan
Source: Zookeys. 2025 May 16;1238:209–68. doi: 10.3897/zookeys.1238.124514 (PMC12102670; doi:10.3897/zookeys.1238.124514)
Supplement: XML Treatment for Sphaeroderma quadrimaculatum [file zookeys.1238.124514-treatment45.xml]

<!DOCTYPE tp:taxon-treatment
  PUBLIC "-//TaxonX//DTD Taxonomic Treatment Publishing DTD v0 20100105//EN" "tax-treatment-NSO.dtd">
<tp:taxon-treatment xmlns:tp="http://www.plazi.org/taxpub"><tp:treatment-meta><kwd-group><label>Taxon classification</label><kwd>
                <named-content content-type="kingdom">Animalia</named-content>
              </kwd><kwd>
                <named-content content-type="order">Coleoptera</named-content>
              </kwd><kwd>
                <named-content content-type="family">Chrysomelidae</named-content>
              </kwd></kwd-group><mixed-citation publication-type="journal"><person-group><name><surname>Kato</surname><given-names>Makoto</given-names></name><name><surname>Imada</surname><given-names>Yume</given-names></name></person-group><article-title>﻿Diversity and host plant utilization of leaf-mining beetles of <tp:taxon-name><tp:taxon-name-part taxon-name-part-type="superfamily">Chrysomeloidea</tp:taxon-name-part></tp:taxon-name> (<tp:taxon-name><tp:taxon-name-part taxon-name-part-type="order">Coleoptera</tp:taxon-name-part></tp:taxon-name>) in Japan</article-title><source>Zookeys</source><day>16</day><month>05</month><year>2025</year><volume>1238</volume><fpage>209</fpage><lpage>268</lpage><pub-id pub-id-type="doi">10.3897/zookeys.1238.124514</pub-id></mixed-citation></tp:treatment-meta><tp:nomenclature><label>﻿</label><tp:taxon-name>
              <object-id xmlns:xlink="http://www.w3.org/1999/xlink" content-type="arpha" xlink:type="simple">0A2B5252-B029-52B8-AC5E-F3DDBD44C4A8</object-id>
              <tp:taxon-name-part taxon-name-part-type="genus" reg="Sphaeroderma">Sphaeroderma</tp:taxon-name-part>
              <tp:taxon-name-part taxon-name-part-type="species" reg="quadrimaculatum">quadrimaculatum</tp:taxon-name-part>
            </tp:taxon-name><tp:taxon-authority>Chûjô, 1935</tp:taxon-authority><xref ref-type="fig" rid="F14">Fig. 14E–L</xref></tp:nomenclature><tp:treatment-sec sec-type="host" id="SECID0EWGDM"><title>Host plant.</title><p><tp:taxon-name><tp:taxon-name-part taxon-name-part-type="family">Ranunculaceae</tp:taxon-name-part></tp:taxon-name>: <tp:taxon-name><tp:taxon-name-part taxon-name-part-type="genus" reg="Clematis">Clematis</tp:taxon-name-part><tp:taxon-name-part taxon-name-part-type="species" reg="taiwaniana">taiwaniana</tp:taxon-name-part><tp:taxon-name-part taxon-name-part-type="authority">Hayata</tp:taxon-name-part><tp:taxon-name-part taxon-name-part-type="infraspecific-rank">var.</tp:taxon-name-part><tp:taxon-name-part taxon-name-part-type="variety" reg="ryukiuensis">ryukiuensis</tp:taxon-name-part></tp:taxon-name> Tamura.</p></tp:treatment-sec><tp:treatment-sec sec-type="Leaf mine" id="SECID0EVHDM"><title>Leaf mine.</title><p>Full-depth linear mine on mature leaf (Fig. <xref ref-type="fig" rid="F14">14F–H, L</xref>). Frass is granular and minute, deposited linearly in two rows along both sides of the mine. The fully grown larva exits the mined leaf in early winter, falls to the ground, and pupates underground.</p></tp:treatment-sec><tp:treatment-sec sec-type="material" id="SECID0ERIDM"><title>Material examined.</title><p>• 2 adults, Hedo, Kunigami, Okinawa Pref., 10-XI-2021 on <tp:taxon-name><tp:taxon-name-part taxon-name-part-type="genus" reg="Clematis">Clematis</tp:taxon-name-part><tp:taxon-name-part taxon-name-part-type="species" reg="taiwaniana">taiwaniana</tp:taxon-name-part><tp:taxon-name-part taxon-name-part-type="infraspecific-rank">var.</tp:taxon-name-part><tp:taxon-name-part taxon-name-part-type="variety" reg="ryukiuensis">ryukiuensis</tp:taxon-name-part></tp:taxon-name> (Fig. <xref ref-type="fig" rid="F14">14E</xref>); • 3 adults, Hedo, Kunigami, Okinawa Pref., 14-X-2000 (as larva on <tp:taxon-name><tp:taxon-name-part taxon-name-part-type="genus" reg="Cardamine">C.</tp:taxon-name-part><tp:taxon-name-part taxon-name-part-type="species" reg="taiwaniana">taiwaniana</tp:taxon-name-part><tp:taxon-name-part taxon-name-part-type="infraspecific-rank">var.</tp:taxon-name-part><tp:taxon-name-part taxon-name-part-type="variety" reg="ryukiuensis">ryukiuensis</tp:taxon-name-part></tp:taxon-name>), emerged on 21-XI–10-XII-2000 (Fig. <xref ref-type="fig" rid="F14">14F–H</xref>); • 2 adults, Tonaki Is., Shimajiri-gun, Okinawa Pref., 18-III-2020 (as larva on <tp:taxon-name><tp:taxon-name-part taxon-name-part-type="genus" reg="Cardamine">C.</tp:taxon-name-part><tp:taxon-name-part taxon-name-part-type="species" reg="taiwaniana">taiwaniana</tp:taxon-name-part><tp:taxon-name-part taxon-name-part-type="infraspecific-rank">var.</tp:taxon-name-part><tp:taxon-name-part taxon-name-part-type="variety" reg="ryukiuensis">ryukiuensis</tp:taxon-name-part></tp:taxon-name>), emerged on 10-V-2020 (Fig. <xref ref-type="fig" rid="F14">14I–L</xref>).</p></tp:treatment-sec><tp:treatment-sec><!--Section generated to contain objects referenced in tp:taxon-treatment.--><fig id="F14" position="float" orientation="portrait"><object-id xmlns:xlink="http://www.w3.org/1999/xlink" content-type="doi" xlink:type="simple">10.3897/zookeys.1238.124514.figure14</object-id><object-id xmlns:xlink="http://www.w3.org/1999/xlink" content-type="arpha" xlink:type="simple">AEBAC1FD-6D99-51E6-BC1E-19968C9CD7FA</object-id><label>Figure 14.</label><caption><p>Habitus of adults, habitats, and leaf mines of <italic><tp:taxon-name><tp:taxon-name-part taxon-name-part-type="genus" reg="Akebia">Akebia</tp:taxon-name-part></tp:taxon-name></italic>-associated and <italic><tp:taxon-name><tp:taxon-name-part taxon-name-part-type="genus" reg="Clematis">Clematis</tp:taxon-name-part></tp:taxon-name></italic>-associated <italic><tp:taxon-name><tp:taxon-name-part taxon-name-part-type="genus" reg="Sphaeroderma">Sphaeroderma</tp:taxon-name-part></tp:taxon-name></italic> species <bold>A–C</bold><italic><tp:taxon-name><tp:taxon-name-part taxon-name-part-type="genus" reg="Sphaeroderma">S.</tp:taxon-name-part><tp:taxon-name-part taxon-name-part-type="species" reg="akebia">akebia</tp:taxon-name-part></tp:taxon-name></italic><bold>D</bold><italic><tp:taxon-name><tp:taxon-name-part taxon-name-part-type="genus" reg="Sphaeroderma">S.</tp:taxon-name-part><tp:taxon-name-part taxon-name-part-type="species" reg="inaizumii">inaizumii</tp:taxon-name-part></tp:taxon-name></italic><bold>E–L</bold><italic><tp:taxon-name><tp:taxon-name-part taxon-name-part-type="genus" reg="Sphaeroderma">S.</tp:taxon-name-part><tp:taxon-name-part taxon-name-part-type="species" reg="quadrimaculatum">quadrimaculatum</tp:taxon-name-part></tp:taxon-name></italic><bold>M–Q</bold><italic><tp:taxon-name><tp:taxon-name-part taxon-name-part-type="genus" reg="Sphaeroderma">S.</tp:taxon-name-part><tp:taxon-name-part taxon-name-part-type="species" reg="flavonotatum">flavonotatum</tp:taxon-name-part></tp:taxon-name></italic><bold>R–V</bold><italic><tp:taxon-name><tp:taxon-name-part taxon-name-part-type="genus" reg="Sphaeroderma">S.</tp:taxon-name-part><tp:taxon-name-part taxon-name-part-type="species" reg="separatum">separatum.</tp:taxon-name-part></tp:taxon-name></italic> Host plants <bold>A–C</bold><italic><tp:taxon-name><tp:taxon-name-part taxon-name-part-type="genus" reg="Akebia">Akebia</tp:taxon-name-part><tp:taxon-name-part taxon-name-part-type="species" reg="trifoliata">trifoliata</tp:taxon-name-part></tp:taxon-name></italic> at Tsuruoka, Yamagata Pref. <bold>D</bold><italic><tp:taxon-name><tp:taxon-name-part taxon-name-part-type="genus" reg="Akebia">Akebia</tp:taxon-name-part><tp:taxon-name-part taxon-name-part-type="species" reg="trifoliata">trifoliata</tp:taxon-name-part></tp:taxon-name></italic> at Shôji Lake, Yamanashi Pref. <bold>E–G</bold><tp:taxon-name><tp:taxon-name-part taxon-name-part-type="genus" reg="Clematis">Clematis</tp:taxon-name-part><tp:taxon-name-part taxon-name-part-type="species" reg="taiwaniana">taiwaniana</tp:taxon-name-part><tp:taxon-name-part taxon-name-part-type="infraspecific-rank">var.</tp:taxon-name-part><tp:taxon-name-part taxon-name-part-type="variety" reg="ryukiuensis">ryukiuensis</tp:taxon-name-part></tp:taxon-name> at Hedo, Okinawa Is., Okinawa Pref. <bold>J–L</bold><tp:taxon-name><tp:taxon-name-part taxon-name-part-type="genus" reg="Clematis">Clematis</tp:taxon-name-part><tp:taxon-name-part taxon-name-part-type="species" reg="taiwaniana">taiwaniana</tp:taxon-name-part><tp:taxon-name-part taxon-name-part-type="infraspecific-rank">var.</tp:taxon-name-part><tp:taxon-name-part taxon-name-part-type="variety" reg="ryukiuensis">ryukiuensis</tp:taxon-name-part></tp:taxon-name> at Tonaki Is., Okinawa Pref. <bold>M–P</bold><italic><tp:taxon-name><tp:taxon-name-part taxon-name-part-type="genus" reg="Clematis">Clematis</tp:taxon-name-part><tp:taxon-name-part taxon-name-part-type="species" reg="tashiroi">tashiroi</tp:taxon-name-part></tp:taxon-name></italic> at Iriomote Is. Okinawa Pref. <bold>S–V</bold><italic><tp:taxon-name><tp:taxon-name-part taxon-name-part-type="genus" reg="Clematis">Clematis</tp:taxon-name-part><tp:taxon-name-part taxon-name-part-type="species" reg="japonica">japonica</tp:taxon-name-part></tp:taxon-name></italic> at Shirakawa-gô, Gifu Pref.</p></caption><graphic xmlns:xlink="http://www.w3.org/1999/xlink" xlink:href="zookeys-1238-209_article-124514__-g014.jpg" position="float" orientation="portrait" xlink:type="simple" id="oo_1331569.jpg"><uri content-type="original_file" xlink:type="simple">https://binary.pensoft.net/fig/1331569</uri></graphic></fig></tp:treatment-sec></tp:taxon-treatment>
