# Supplementary material for: ﻿Diversity and host plant utilization of leaf-mining beetles of Chrysomeloidea (Coleoptera) in Japan
Source: Zookeys. 2025 May 16;1238:209–68. doi: 10.3897/zookeys.1238.124514 (PMC12102670; doi:10.3897/zookeys.1238.124514)
Supplement: XML Treatment for Sphaeroderma placidum [file zookeys.1238.124514-treatment48.xml]

<!DOCTYPE tp:taxon-treatment
  PUBLIC "-//TaxonX//DTD Taxonomic Treatment Publishing DTD v0 20100105//EN" "tax-treatment-NSO.dtd">
<tp:taxon-treatment xmlns:tp="http://www.plazi.org/taxpub"><tp:treatment-meta><kwd-group><label>Taxon classification</label><kwd>
                <named-content content-type="kingdom">Animalia</named-content>
              </kwd><kwd>
                <named-content content-type="order">Coleoptera</named-content>
              </kwd><kwd>
                <named-content content-type="family">Chrysomelidae</named-content>
              </kwd></kwd-group><mixed-citation publication-type="journal"><person-group><name><surname>Kato</surname><given-names>Makoto</given-names></name><name><surname>Imada</surname><given-names>Yume</given-names></name></person-group><article-title>﻿Diversity and host plant utilization of leaf-mining beetles of <tp:taxon-name><tp:taxon-name-part taxon-name-part-type="superfamily">Chrysomeloidea</tp:taxon-name-part></tp:taxon-name> (<tp:taxon-name><tp:taxon-name-part taxon-name-part-type="order">Coleoptera</tp:taxon-name-part></tp:taxon-name>) in Japan</article-title><source>Zookeys</source><day>16</day><month>05</month><year>2025</year><volume>1238</volume><fpage>209</fpage><lpage>268</lpage><pub-id pub-id-type="doi">10.3897/zookeys.1238.124514</pub-id></mixed-citation></tp:treatment-meta><tp:nomenclature><label>﻿</label><tp:taxon-name>
              <object-id xmlns:xlink="http://www.w3.org/1999/xlink" content-type="arpha" xlink:type="simple">CC7B707B-EFDD-5CFD-9639-76061E7E27E4</object-id>
              <tp:taxon-name-part taxon-name-part-type="genus" reg="Sphaeroderma">Sphaeroderma</tp:taxon-name-part>
              <tp:taxon-name-part taxon-name-part-type="species" reg="placidum">placidum</tp:taxon-name-part>
            </tp:taxon-name><tp:taxon-authority>Harold, 1877</tp:taxon-authority><xref ref-type="fig" rid="F15">Fig. 15A–G</xref></tp:nomenclature><tp:treatment-sec sec-type="host" id="SECID0E3UDM"><title>Host plant.</title><p><tp:taxon-name><tp:taxon-name-part taxon-name-part-type="family">Ranunculaceae</tp:taxon-name-part></tp:taxon-name>: <italic><tp:taxon-name><tp:taxon-name-part taxon-name-part-type="genus" reg="Clematis">Clematis</tp:taxon-name-part><tp:taxon-name-part taxon-name-part-type="species" reg="apiifolia">apiifolia</tp:taxon-name-part></tp:taxon-name></italic>.</p></tp:treatment-sec><tp:treatment-sec sec-type="Leaf mine" id="SECID0ESVDM"><title>Leaf mine.</title><p>Black upper-layer blotch mine on mature leaf. Frass is granular scattered along larval trajectory at young instars, and accumulated in a discoid area in a center of the mine in old instars. The mining larva is found from late autumn to early winter. The fully grown larva exits the mined leaf in early winter, falls to the ground, and pupates underground. The pupa hibernates under the ground, and the adult emerges the next spring.</p></tp:treatment-sec><tp:treatment-sec sec-type="material" id="SECID0E3WDM"><title>Material examined.</title><p>• 3 adults, Shoji Lake, Kawaguchiko, Yamanashi Pref., 24-XI-2018 (as larva on <italic><tp:taxon-name><tp:taxon-name-part taxon-name-part-type="genus" reg="Clematis">Clematis</tp:taxon-name-part><tp:taxon-name-part taxon-name-part-type="species" reg="apiifolia">apiifolia</tp:taxon-name-part></tp:taxon-name></italic>), emerged on 10-V-2019 (Fig. <xref ref-type="fig" rid="F15">15A–D</xref>); • 2 adults, Kisofukushima, Kiso, Nagano Pref., 24-X-1999 (as larva on <italic><tp:taxon-name><tp:taxon-name-part taxon-name-part-type="genus" reg="Clematis">Clematis</tp:taxon-name-part><tp:taxon-name-part taxon-name-part-type="species" reg="apiifolia">apiifolia</tp:taxon-name-part></tp:taxon-name></italic>), emerged on 22-V-2000; 11 adults and several leaf mines, Fukasawa, Gotenba, Shizuoka Pref., 29-VI-2014 on <italic><tp:taxon-name><tp:taxon-name-part taxon-name-part-type="genus" reg="Clematis">Clematis</tp:taxon-name-part><tp:taxon-name-part taxon-name-part-type="species" reg="apiifolia">apiifolia</tp:taxon-name-part></tp:taxon-name></italic>; • 1 adult and several leaf mines on <italic><tp:taxon-name><tp:taxon-name-part taxon-name-part-type="genus" reg="Clematis">Clematis</tp:taxon-name-part><tp:taxon-name-part taxon-name-part-type="species" reg="apiifolia">apiifolia</tp:taxon-name-part></tp:taxon-name></italic>, Ashiu, Nantan, Kyôto Pref., 13-IX-1993 (Fig. <xref ref-type="fig" rid="F15">15E–G</xref>).</p><fig id="F15" position="float" orientation="portrait"><object-id xmlns:xlink="http://www.w3.org/1999/xlink" content-type="doi" xlink:type="simple">10.3897/zookeys.1238.124514.figure15</object-id><object-id xmlns:xlink="http://www.w3.org/1999/xlink" content-type="arpha" xlink:type="simple">3914072E-6929-5868-BFB8-673C5B7B0997</object-id><label>Figure 15.</label><caption><p>Adult morphology, behavior, and leaf mines of <italic><tp:taxon-name><tp:taxon-name-part taxon-name-part-type="genus" reg="Clematis">Clematis</tp:taxon-name-part></tp:taxon-name></italic>-associated and <italic><tp:taxon-name><tp:taxon-name-part taxon-name-part-type="genus" reg="Cimicifuga">Cimicifuga</tp:taxon-name-part></tp:taxon-name></italic>-associated <italic><tp:taxon-name><tp:taxon-name-part taxon-name-part-type="genus" reg="Sphaeroderma">Sphaeroderma</tp:taxon-name-part></tp:taxon-name></italic> species <bold>A–G</bold><italic><tp:taxon-name><tp:taxon-name-part taxon-name-part-type="genus" reg="Sphaeroderma">S.</tp:taxon-name-part><tp:taxon-name-part taxon-name-part-type="species" reg="placidum">placidum</tp:taxon-name-part></tp:taxon-name></italic><bold>H–L</bold><italic><tp:taxon-name><tp:taxon-name-part taxon-name-part-type="genus" reg="Sphaeroderma">S.</tp:taxon-name-part><tp:taxon-name-part taxon-name-part-type="species" reg="unicolor">unicolor</tp:taxon-name-part></tp:taxon-name></italic><bold>M–R</bold><italic><tp:taxon-name><tp:taxon-name-part taxon-name-part-type="genus" reg="Sphaeroderma">S.</tp:taxon-name-part><tp:taxon-name-part taxon-name-part-type="species" reg="uenoi">uenoi</tp:taxon-name-part></tp:taxon-name></italic><bold>S–Z</bold><italic><tp:taxon-name><tp:taxon-name-part taxon-name-part-type="genus" reg="Sphaeroderma">S.</tp:taxon-name-part><tp:taxon-name-part taxon-name-part-type="species" reg="ohkuboi">ohkuboi</tp:taxon-name-part></tp:taxon-name></italic><bold>A, E, H, J, M, S, Y</bold> adult habitus in dorsal view <bold>F, N</bold> ventral view <bold>B, F, I, O</bold> Frontal view of head <bold>K, P, T</bold> adult feeding behavior <bold>C, D, G, L, Q, R, U–X, Z</bold> leaf mines. Host plants <bold>A–D</bold><italic><tp:taxon-name><tp:taxon-name-part taxon-name-part-type="genus" reg="Clematis">Clematis</tp:taxon-name-part><tp:taxon-name-part taxon-name-part-type="species" reg="apiifolia">apiifolia</tp:taxon-name-part></tp:taxon-name></italic> at Shyôji Lake, Yamanashi Pref. <bold>E–G</bold><italic><tp:taxon-name><tp:taxon-name-part taxon-name-part-type="genus" reg="Clematis">Clematis</tp:taxon-name-part><tp:taxon-name-part taxon-name-part-type="species" reg="apiifolia">apiifolia</tp:taxon-name-part></tp:taxon-name></italic> at Ashiu, Kyôto Pref. <bold>H, I</bold><italic><tp:taxon-name><tp:taxon-name-part taxon-name-part-type="genus" reg="Clematis">Clematis</tp:taxon-name-part><tp:taxon-name-part taxon-name-part-type="species" reg="terniflora">terniflora</tp:taxon-name-part></tp:taxon-name></italic> at Obama, Fukui Prefecture <bold>J–L</bold><italic><tp:taxon-name><tp:taxon-name-part taxon-name-part-type="genus" reg="Clematis">Clematis</tp:taxon-name-part><tp:taxon-name-part taxon-name-part-type="species" reg="terniflora">terniflora</tp:taxon-name-part></tp:taxon-name></italic> at Iya, Tokushima Prefecture <bold>M–Q</bold><italic><tp:taxon-name><tp:taxon-name-part taxon-name-part-type="genus" reg="Clematis">Clematis</tp:taxon-name-part><tp:taxon-name-part taxon-name-part-type="species" reg="terniflora">terniflora</tp:taxon-name-part></tp:taxon-name></italic> at Kizu-gawa, Kyôto Pref. <bold>R</bold><italic><tp:taxon-name><tp:taxon-name-part taxon-name-part-type="genus" reg="Clematis">Clematis</tp:taxon-name-part><tp:taxon-name-part taxon-name-part-type="species" reg="terniflora">terniflora</tp:taxon-name-part></tp:taxon-name></italic> at Iwakura, Kyôto Pref. <bold>S–X</bold><italic><tp:taxon-name><tp:taxon-name-part taxon-name-part-type="genus" reg="Cimicifuga">Cimicifuga</tp:taxon-name-part><tp:taxon-name-part taxon-name-part-type="species" reg="japonica">japonica</tp:taxon-name-part></tp:taxon-name></italic> at Mt. Nakatsu-myôjin, Kôchi Pref. <bold>Y, Z</bold><italic><tp:taxon-name><tp:taxon-name-part taxon-name-part-type="genus" reg="Cimicifuga">Cimicifuga</tp:taxon-name-part><tp:taxon-name-part taxon-name-part-type="species" reg="simplex">simplex</tp:taxon-name-part></tp:taxon-name></italic> at Shirahone-onsen, Nagano Pref.</p></caption><graphic xmlns:xlink="http://www.w3.org/1999/xlink" xlink:href="zookeys-1238-209_article-124514__-g015.jpg" position="float" orientation="portrait" xlink:type="simple" id="oo_1331570.jpg"><uri content-type="original_file" xlink:type="simple">https://binary.pensoft.net/fig/1331570</uri></graphic></fig></tp:treatment-sec></tp:taxon-treatment>
