# Supplementary material for: ﻿Diversity and host plant utilization of leaf-mining beetles of Chrysomeloidea (Coleoptera) in Japan
Source: Zookeys. 2025 May 16;1238:209–68. doi: 10.3897/zookeys.1238.124514 (PMC12102670; doi:10.3897/zookeys.1238.124514)
Supplement: XML Treatment for Sphaeroderma balyi [file zookeys.1238.124514-treatment52.xml]

<!DOCTYPE tp:taxon-treatment
  PUBLIC "-//TaxonX//DTD Taxonomic Treatment Publishing DTD v0 20100105//EN" "tax-treatment-NSO.dtd">
<tp:taxon-treatment xmlns:tp="http://www.plazi.org/taxpub"><tp:treatment-meta><kwd-group><label>Taxon classification</label><kwd>
                <named-content content-type="kingdom">Animalia</named-content>
              </kwd><kwd>
                <named-content content-type="order">Coleoptera</named-content>
              </kwd><kwd>
                <named-content content-type="family">Chrysomelidae</named-content>
              </kwd></kwd-group><mixed-citation publication-type="journal"><person-group><name><surname>Kato</surname><given-names>Makoto</given-names></name><name><surname>Imada</surname><given-names>Yume</given-names></name></person-group><article-title>﻿Diversity and host plant utilization of leaf-mining beetles of <tp:taxon-name><tp:taxon-name-part taxon-name-part-type="superfamily">Chrysomeloidea</tp:taxon-name-part></tp:taxon-name> (<tp:taxon-name><tp:taxon-name-part taxon-name-part-type="order">Coleoptera</tp:taxon-name-part></tp:taxon-name>) in Japan</article-title><source>Zookeys</source><day>16</day><month>05</month><year>2025</year><volume>1238</volume><fpage>209</fpage><lpage>268</lpage><pub-id pub-id-type="doi">10.3897/zookeys.1238.124514</pub-id></mixed-citation></tp:treatment-meta><tp:nomenclature><label>﻿</label><tp:taxon-name>
              <object-id xmlns:xlink="http://www.w3.org/1999/xlink" content-type="arpha" xlink:type="simple">F90151A6-EA30-5851-A57A-E69B16CE0006</object-id>
              <tp:taxon-name-part taxon-name-part-type="genus" reg="Sphaeroderma">Sphaeroderma</tp:taxon-name-part>
              <tp:taxon-name-part taxon-name-part-type="species" reg="balyi">balyi</tp:taxon-name-part>
            </tp:taxon-name><tp:taxon-authority>Jacoby, 1885</tp:taxon-authority><xref ref-type="fig" rid="F16">Fig. 16A–J</xref></tp:nomenclature><tp:treatment-sec sec-type="host" id="SECID0EPSEM"><title>Host plant.</title><p><tp:taxon-name><tp:taxon-name-part taxon-name-part-type="family">Asteraceae</tp:taxon-name-part></tp:taxon-name>: <italic><tp:taxon-name><tp:taxon-name-part taxon-name-part-type="genus" reg="Farfugium">Farfugium</tp:taxon-name-part><tp:taxon-name-part taxon-name-part-type="species" reg="japonicum">japonicum</tp:taxon-name-part></tp:taxon-name></italic> (L.), <italic><tp:taxon-name><tp:taxon-name-part taxon-name-part-type="genus" reg="Parasenecio">Parasenecio</tp:taxon-name-part><tp:taxon-name-part taxon-name-part-type="species" reg="kamtschaticus">kamtschaticus</tp:taxon-name-part></tp:taxon-name></italic> (Maxim.), <italic><tp:taxon-name><tp:taxon-name-part taxon-name-part-type="genus" reg="Parasenecio">P.</tp:taxon-name-part><tp:taxon-name-part taxon-name-part-type="species" reg="amagiensis">amagiensis</tp:taxon-name-part></tp:taxon-name></italic> (Kitam.), <italic><tp:taxon-name><tp:taxon-name-part taxon-name-part-type="genus" reg="Parasenecio">P.</tp:taxon-name-part><tp:taxon-name-part taxon-name-part-type="species" reg="yatabei">yatabei</tp:taxon-name-part></tp:taxon-name></italic> (Matsum. et Koidz.), <italic><tp:taxon-name><tp:taxon-name-part taxon-name-part-type="genus" reg="Petasites">Petasites</tp:taxon-name-part><tp:taxon-name-part taxon-name-part-type="species" reg="japonicus">japonicus</tp:taxon-name-part></tp:taxon-name></italic> (Siebold et Zucc.).</p></tp:treatment-sec><tp:treatment-sec sec-type="Leaf mine" id="SECID0ERUEM"><title>Leaf mine.</title><p>Upper-layer linear mine on the mature leaf, with trajectories usually adjoining each other (Fig. <xref ref-type="fig" rid="F16">16B, E, I, J</xref>). Frass is minute granular, deposited linearly along either side of the mine. The fully grown larva exits the mined leaf in autumn, falls to the ground, and pupates underground.</p><fig id="F16" position="float" orientation="portrait"><object-id xmlns:xlink="http://www.w3.org/1999/xlink" content-type="doi" xlink:type="simple">10.3897/zookeys.1238.124514.figure16</object-id><object-id xmlns:xlink="http://www.w3.org/1999/xlink" content-type="arpha" xlink:type="simple">AF303C3F-9395-5C94-BCE1-94299716F0C4</object-id><label>Figure 16.</label><caption><p>Adult morphology, behavior, and leaf mines of <tp:taxon-name><tp:taxon-name-part taxon-name-part-type="family">Asteraceae</tp:taxon-name-part></tp:taxon-name>-associated <italic><tp:taxon-name><tp:taxon-name-part taxon-name-part-type="genus" reg="Sphaeroderma">Sphaeroderma</tp:taxon-name-part></tp:taxon-name></italic> species <bold>A–J</bold><italic><tp:taxon-name><tp:taxon-name-part taxon-name-part-type="genus" reg="Sphaeroderma">S.</tp:taxon-name-part><tp:taxon-name-part taxon-name-part-type="species" reg="balyi">balyi</tp:taxon-name-part></tp:taxon-name></italic><bold>K–Z</bold><italic><tp:taxon-name><tp:taxon-name-part taxon-name-part-type="genus" reg="Sphaeroderma">S.</tp:taxon-name-part><tp:taxon-name-part taxon-name-part-type="species" reg="komiana">komiana</tp:taxon-name-part></tp:taxon-name></italic> sp. nov. <bold>A, D, F</bold> adult habitus in dorsal view <bold>G, O</bold> frontal view of head <bold>H, X</bold> adult feeding behavior <bold>L–N</bold> ventral, lateral, frontal view <bold>P–Q</bold> male genitalia <bold>R</bold> female spermatheca <bold>S</bold> landscape of the habitat at type locality <bold>B, C, E, I, J, T–W, Y, Z</bold> leaf mines. Host plants <bold>A–C</bold><italic><tp:taxon-name><tp:taxon-name-part taxon-name-part-type="genus" reg="Petasites">Petasites</tp:taxon-name-part><tp:taxon-name-part taxon-name-part-type="species" reg="japonicus">japonicus</tp:taxon-name-part></tp:taxon-name></italic> at Ukawa, Kyôtango, Kyôto Pref. <bold>D, E</bold><italic><tp:taxon-name><tp:taxon-name-part taxon-name-part-type="genus" reg="Parasenecio">Parasenecio</tp:taxon-name-part><tp:taxon-name-part taxon-name-part-type="species" reg="kamtschaticus">kamtschaticus</tp:taxon-name-part></tp:taxon-name></italic> at Tôbai, Nemuro, Hokkaido <bold>F–J</bold><italic><tp:taxon-name><tp:taxon-name-part taxon-name-part-type="genus" reg="Farfugium">Farfugium</tp:taxon-name-part><tp:taxon-name-part taxon-name-part-type="species" reg="japonicum">japonicum</tp:taxon-name-part></tp:taxon-name></italic> at Kobukei, Nichinan, Miyazaki Pref. <bold>T–X</bold><italic><tp:taxon-name><tp:taxon-name-part taxon-name-part-type="genus" reg="Ixeris">Ixeris</tp:taxon-name-part><tp:taxon-name-part taxon-name-part-type="species" reg="japonica">japonica</tp:taxon-name-part></tp:taxon-name></italic> at Komi, Iriomote Island, Okinawa Pref. <bold>Y–Z</bold><italic><tp:taxon-name><tp:taxon-name-part taxon-name-part-type="genus" reg="Youngia">Youngia</tp:taxon-name-part><tp:taxon-name-part taxon-name-part-type="species" reg="japonica">japonica</tp:taxon-name-part></tp:taxon-name></italic> at Hoshidate, Iriomote Is., Okinawa Pref.</p></caption><graphic xmlns:xlink="http://www.w3.org/1999/xlink" xlink:href="zookeys-1238-209_article-124514__-g016.jpg" position="float" orientation="portrait" xlink:type="simple" id="oo_1331571.jpg"><uri content-type="original_file" xlink:type="simple">https://binary.pensoft.net/fig/1331571</uri></graphic></fig></tp:treatment-sec><tp:treatment-sec sec-type="material" id="SECID0E1ZEM"><title>Material examined.</title><p>• 2 adults, Mt. Teine, Sapporo, Hokkaidô, 10-VII-1995 (as larva on <italic><tp:taxon-name><tp:taxon-name-part taxon-name-part-type="genus" reg="Petasites">Petasites</tp:taxon-name-part><tp:taxon-name-part taxon-name-part-type="species" reg="japonicus">japonicus</tp:taxon-name-part></tp:taxon-name></italic>), emerged on 10-VIII-1995; • 1 adult, Shimoike, Tsuruoka, Yamagata Pref., 12-VI-2019 (as larva on <italic><tp:taxon-name><tp:taxon-name-part taxon-name-part-type="genus" reg="Petasites">Petasites</tp:taxon-name-part><tp:taxon-name-part taxon-name-part-type="species" reg="japonicus">japonicus</tp:taxon-name-part></tp:taxon-name></italic>), emerged on 10-VII-2019; • 1 adult, Mt. Haguro, Tsuruoka, Yamagata Pref., 8-VII-2018 (as larva on <italic><tp:taxon-name><tp:taxon-name-part taxon-name-part-type="genus" reg="Petasites">Petasites</tp:taxon-name-part><tp:taxon-name-part taxon-name-part-type="species" reg="japonicus">japonicus</tp:taxon-name-part></tp:taxon-name></italic>), emerged on ?-IV-2019; 1 adult, Renge-onsen, Itoigawa, Niigata Pref., 1-VII-2013 (as larva on <italic><tp:taxon-name><tp:taxon-name-part taxon-name-part-type="genus" reg="Petasites">Petasites</tp:taxon-name-part><tp:taxon-name-part taxon-name-part-type="species" reg="japonicus">japonicus</tp:taxon-name-part></tp:taxon-name></italic>), emerged on 10-VIII-2013; • 4 adults, Ukawa, Kyôtango, Kyoto Pref., 17-IX-2019 (as larva on <italic><tp:taxon-name><tp:taxon-name-part taxon-name-part-type="genus" reg="Petasites">Petasites</tp:taxon-name-part><tp:taxon-name-part taxon-name-part-type="species" reg="japonicus">japonicus</tp:taxon-name-part></tp:taxon-name></italic>), emerged on 15–20-X-2019 (Fig. <xref ref-type="fig" rid="F16">16A–C</xref>); • 1 adult, Nagawado, Matsumoto, Nagano Pref., 12-VII-2003 (as larva on <italic><tp:taxon-name><tp:taxon-name-part taxon-name-part-type="genus" reg="Petasites">Petasites</tp:taxon-name-part><tp:taxon-name-part taxon-name-part-type="species" reg="japonicus">japonicus</tp:taxon-name-part></tp:taxon-name></italic>), emerged on 1-IX-2003; • 2 adults, Tôbai, Nemuro, Hokkaidô, 23-VII-2018 (as larva on <italic><tp:taxon-name><tp:taxon-name-part taxon-name-part-type="genus" reg="Parasenecio">Parasenecio</tp:taxon-name-part><tp:taxon-name-part taxon-name-part-type="species" reg="kamtschaticus">kamtschaticus</tp:taxon-name-part></tp:taxon-name></italic>), emerged on 30-VII–4-VIII-2018 (Fig. <xref ref-type="fig" rid="F16">16D, E</xref>); • 1 adult, Torikura-rindo, Ôshika, Nagano Pref., 30-VI-2013 (as larva on <italic><tp:taxon-name><tp:taxon-name-part taxon-name-part-type="genus" reg="Parasenecio">Parasenecio</tp:taxon-name-part><tp:taxon-name-part taxon-name-part-type="species" reg="yatabei">yatabei</tp:taxon-name-part></tp:taxon-name></italic>), emerged on 28-VIII-2013; • 1 adult, Yawatano, Izu, Shizuoka Pref., 12-V-2002 (as larva on <italic><tp:taxon-name><tp:taxon-name-part taxon-name-part-type="genus" reg="Parasenecio">Parasenecio</tp:taxon-name-part><tp:taxon-name-part taxon-name-part-type="species" reg="amagiensis">amagiensis</tp:taxon-name-part></tp:taxon-name></italic> collected by T. Kato), emerged on 26-VI-2002; • 3 adults, Amatsu-kominato, Kamogawa, Chiba Pref., 14-V-2008 (as larva on <italic><tp:taxon-name><tp:taxon-name-part taxon-name-part-type="genus" reg="Farfugium">Farfugium</tp:taxon-name-part><tp:taxon-name-part taxon-name-part-type="species" reg="japonicum">japonicum</tp:taxon-name-part></tp:taxon-name></italic>), emerged on 27-V-2008; 3 Dôgashima, Nishiizu, Shizuoka Pref., 9-V-2004 (as larva on <italic><tp:taxon-name><tp:taxon-name-part taxon-name-part-type="genus" reg="Farfugium">Farfugium</tp:taxon-name-part><tp:taxon-name-part taxon-name-part-type="species" reg="japonicum">japonicum</tp:taxon-name-part></tp:taxon-name></italic>), emerged on 23-VI-2004; 3 Ena, Yura, Hidaka-gun, Wakayama Pref., 19-V-2002 (as larva on <italic><tp:taxon-name><tp:taxon-name-part taxon-name-part-type="genus" reg="Farfugium">Farfugium</tp:taxon-name-part><tp:taxon-name-part taxon-name-part-type="species" reg="japonicum">japonicum</tp:taxon-name-part></tp:taxon-name></italic>), emerged on 12–15-VI-2002; • 2 adults, Ashizuri-misaki, Tosashimizu, Kochi Pref., 23-IV-2018 (as larva on <italic><tp:taxon-name><tp:taxon-name-part taxon-name-part-type="genus" reg="Farfugium">Farfugium</tp:taxon-name-part><tp:taxon-name-part taxon-name-part-type="species" reg="japonicum">japonicum</tp:taxon-name-part></tp:taxon-name></italic>), emerged on 7-VI-2018; • 1 adult and manly leaf mines, Kobukei, Nichinan, Miyazaki Pref., 23-X-2022 on <italic><tp:taxon-name><tp:taxon-name-part taxon-name-part-type="genus" reg="Farfugium">Farfugium</tp:taxon-name-part><tp:taxon-name-part taxon-name-part-type="species" reg="japonicum">japonicum</tp:taxon-name-part></tp:taxon-name></italic> (Fig. <xref ref-type="fig" rid="F16">16F–J</xref>).</p></tp:treatment-sec></tp:taxon-treatment>
