# Supplementary material for: ﻿Diversity and host plant utilization of leaf-mining beetles of Chrysomeloidea (Coleoptera) in Japan
Source: Zookeys. 2025 May 16;1238:209–68. doi: 10.3897/zookeys.1238.124514 (PMC12102670; doi:10.3897/zookeys.1238.124514)
Supplement: XML Treatment for Sphaeroderma komiana [file zookeys.1238.124514-treatment54.xml]

<!DOCTYPE tp:taxon-treatment
  PUBLIC "-//TaxonX//DTD Taxonomic Treatment Publishing DTD v0 20100105//EN" "tax-treatment-NSO.dtd">
<tp:taxon-treatment xmlns:tp="http://www.plazi.org/taxpub"><tp:treatment-meta><kwd-group><label>Taxon classification</label><kwd>
                <named-content content-type="kingdom">Animalia</named-content>
              </kwd><kwd>
                <named-content content-type="order">Coleoptera</named-content>
              </kwd><kwd>
                <named-content content-type="family">Chrysomelidae</named-content>
              </kwd></kwd-group><mixed-citation publication-type="journal"><person-group><name><surname>Kato</surname><given-names>Makoto</given-names></name><name><surname>Imada</surname><given-names>Yume</given-names></name></person-group><article-title>﻿Diversity and host plant utilization of leaf-mining beetles of <tp:taxon-name><tp:taxon-name-part taxon-name-part-type="superfamily">Chrysomeloidea</tp:taxon-name-part></tp:taxon-name> (<tp:taxon-name><tp:taxon-name-part taxon-name-part-type="order">Coleoptera</tp:taxon-name-part></tp:taxon-name>) in Japan</article-title><source>Zookeys</source><day>16</day><month>05</month><year>2025</year><volume>1238</volume><fpage>209</fpage><lpage>268</lpage><pub-id pub-id-type="doi">10.3897/zookeys.1238.124514</pub-id></mixed-citation></tp:treatment-meta><tp:nomenclature><label>﻿</label><tp:taxon-name>
              <object-id xmlns:xlink="http://www.w3.org/1999/xlink" content-type="arpha" xlink:type="simple">F579D9DA-E514-5EA1-86C7-552BCB3E8B73</object-id>
              <tp:taxon-name-part taxon-name-part-type="genus" reg="Sphaeroderma">Sphaeroderma</tp:taxon-name-part>
              <tp:taxon-name-part taxon-name-part-type="species" reg="komiana">komiana</tp:taxon-name-part>
              <object-id xmlns:xlink="http://www.w3.org/1999/xlink" content-type="zoobank" xlink:type="simple">https://zoobank.org/390A08F4-3F79-4548-8F94-409EA1A23E5A</object-id>
            </tp:taxon-name><tp:taxon-authority>Kato</tp:taxon-authority><tp:taxon-status xmlns:xlink="http://www.w3.org/1999/xlink" xlink:type="simple">sp. nov.</tp:taxon-status><xref ref-type="fig" rid="F16">Fig. 16K–Z</xref></tp:nomenclature><tp:treatment-sec sec-type="type locality" id="SECID0E3CFM"><title>Type locality.</title><p>Japan: Okinawa Pref., Iriomote Is., Komi.</p></tp:treatment-sec><tp:treatment-sec sec-type="type material" id="SECID0EBDFM"><title>Type material.</title><p><bold><italic>Holotype</italic></bold>: • ♂, Komi, Iriomote Is., Yaeyama, Okinawa Pref. (<named-content xmlns:xlink="http://www.w3.org/1999/xlink" content-type="dwc:verbatimCoordinates" xlink:type="simple"><named-content content-type="geo-json" specific-use="{&#34;type&#34;:&#34;Point&#34;,&#34;coordinates&#34;:[123.910000,24.319000]}" id="NCID0EPDFM" xlink:type="simple">24.319°N, 123.910°E</named-content></named-content>, 4 m above sea level), 16-III-2018 (collected as larva on <italic><tp:taxon-name><tp:taxon-name-part taxon-name-part-type="genus" reg="Ixeris">Ixeris</tp:taxon-name-part><tp:taxon-name-part taxon-name-part-type="species" reg="japonica">japonica</tp:taxon-name-part></tp:taxon-name></italic> by M. Kato), emerged on 15-V-2018 (<named-content xmlns:xlink="http://www.w3.org/1999/xlink" content-type="dwc:institutional_code" xlink:title="National Museum of Nature and Science, Tokyo" xlink:href="http://grbio.org/institution/national-science-museum-natural-history" xlink:type="simple">NSMT</named-content>-I-C- 200350). <bold><italic>Paratypes</italic></bold>: • 3 ♂ 1 ♀, same data with holotype, emerged on 11–15-V-2018 (<named-content xmlns:xlink="http://www.w3.org/1999/xlink" content-type="dwc:institutional_code" xlink:title="National Museum of Nature and Science, Tokyo" xlink:href="http://grbio.org/institution/national-science-museum-natural-history" xlink:type="simple">NSMT</named-content>-I-C- 200351–200354); • 3 ♂ 2 ♀, Shirahama, Iriomote Is., Yaeyama, Okinawa Pref., 16-III-1999 (as larva on <italic><tp:taxon-name><tp:taxon-name-part taxon-name-part-type="genus" reg="Lactuca">Lactuca</tp:taxon-name-part><tp:taxon-name-part taxon-name-part-type="species" reg="indica">indica</tp:taxon-name-part></tp:taxon-name></italic>), emerged on 21–25-IV-1999 (<named-content xmlns:xlink="http://www.w3.org/1999/xlink" content-type="dwc:institutional_code" xlink:title="National Museum of Nature and Science, Tokyo" xlink:href="http://grbio.org/institution/national-science-museum-natural-history" xlink:type="simple">NSMT</named-content>-I-C-200355– 200359).</p></tp:treatment-sec><tp:treatment-sec sec-type="diagnosis" id="SECID0E3EFM"><title>Diagnosis.</title><p>The species is a small oblong-oval, strongly convex beetle (length 1.8–1.9 mm) with a shiny, completely reddish brown body, elytra, and legs. The head features a pair of distinctly delimited frontal tubercles that contact each other at postero-inner angles. The inter-antennal area is raised and fusiform. The male genitalia exhibit a laterally uncurved aedeagus. The larva mines the leaves of <tp:taxon-name><tp:taxon-name-part taxon-name-part-type="family">Asteraceae</tp:taxon-name-part></tp:taxon-name> plants including <italic><tp:taxon-name><tp:taxon-name-part taxon-name-part-type="genus" reg="Ixeris">Ixeris</tp:taxon-name-part><tp:taxon-name-part taxon-name-part-type="species" reg="japonica">japonica</tp:taxon-name-part></tp:taxon-name></italic>, <italic><tp:taxon-name><tp:taxon-name-part taxon-name-part-type="genus" reg="Lactuca">Lactuca</tp:taxon-name-part><tp:taxon-name-part taxon-name-part-type="species" reg="indica">indica</tp:taxon-name-part></tp:taxon-name></italic>, and <italic><tp:taxon-name><tp:taxon-name-part taxon-name-part-type="genus" reg="Youngia">Youngia</tp:taxon-name-part><tp:taxon-name-part taxon-name-part-type="species" reg="japonica">japonica</tp:taxon-name-part></tp:taxon-name></italic>.</p></tp:treatment-sec><tp:treatment-sec sec-type="description" id="SECID0EMHFM"><title>Description.</title><p><bold>Adult male</bold> (Fig. <xref ref-type="fig" rid="F16">16K–Q</xref>). <bold><italic>Habitus</italic>.</bold> The body is oblong-oval and strongly convex on the dorsal side, measuring 1.8–1.9 mm in length (Fig. <xref ref-type="fig" rid="F16">16K, N</xref>). It is reddish brown, with black eyes. The antennae are dark brown, and the four basal segments, pronotum, and elytra are reddish brown (Fig. <xref ref-type="fig" rid="F16">16N</xref>).</p><p><bold><italic>Head</italic>.</bold> The head has a smooth, shiny, impunctate vertex. The frontal tubercles are transverse and posteriorly delimited by a nearly straight, deep, sharp sulcus, with antero-inner and antero-outer angles produced below, well-delimited behind by a sharp furrow, almost contacting each other at postero-inner angles (Fig. <xref ref-type="fig" rid="F16">16O</xref>). The inter-antennal area is raised and fusiform, with the diameter of the raised area narrower than that of the antennal socket. The eyes are strongly convex, with their transverse diameter in frontal view being 0.8-fold wider than the inter-ocular distance. The clypeus has an entire anterior fringe. The antennae are half as long as the body. The proportional lengths of antennomeres 1–11 are as follows: 1:0.50:0.38:0.51:0.65:0.65:0.65:0.65:0.69:0.69:0.91.</p><p><bold><italic>Thorax</italic>.</bold> The pronotum is transverse, 1.7-fold as wide as long, with the widest point located slightly before basal angles, and broadly arched at the posterior margin, with roundly produced anterior angles. The disc is evenly convex, sparsely covered with small punctures and interspaced with smooth and shining areas. The scutellum is rounded and triangular in shape, flat, impunctate, and as long as wide. The elytra are oblong and strongly convex, each measuring 2.1-fold as long as wide, widest at the basal one-fourth area and then rounded and narrowed toward the apex (Fig. <xref ref-type="fig" rid="F16">16K</xref>). The disc is densely covered with 11 partially irregular, longitudinal striae of small punctures. The epipleura are wide at the base, with gradual narrowing and disappearance before the apex. The epipleural disc is impunctate and smooth. The prosternum is narrow with a stout longitudinal carina as wide as the length of the 10<sup>th</sup> antennal segment (Fig. <xref ref-type="fig" rid="F16">16L</xref>).</p><p><bold><italic>Abdomen</italic>.</bold> The fifth visible abdominal sternite is densely covered with punctures bearing long hairs and is weakly concave apically, with a dark median longitudinal line. The legs are stout, with the first tarsal segments being moderately enlarged but distinctly narrower than the third segment. The hind legs have significantly enlarged femora.</p><p><bold><italic>Genitalia</italic>.</bold> (Fig. <xref ref-type="fig" rid="F16">16P, Q</xref>) The aedeagus is lanceolate in dorsal view, 3.6-fold longer than its width, almost parallel-sided, and narrowed to a rounded triangular apex. Slightly curved in lateral view, with the ventral surface almost flat. The ostium is membranous, containing an inverted V-shaped sclerotized area.</p><p><bold>Female</bold>. The body is slightly enlarged, ~ 2.0–2.2 mm in length.</p><p><bold><italic>Genitalia</italic>.</bold> (Fig. <xref ref-type="fig" rid="F16">16R</xref>) The spermatheca is brown and sclerotized, consisting of a proximal swollen receptacle and a distal strongly curved slender pump, with the apex attenuated and curved inward. The receptacle and pump exhibit many transverse wrinkles. The spermathecal duct is proximally sclerotized, connecting to a thin transparent duct. The distal portion of the sclerotized spermathecal duct carries a globular ramus.</p></tp:treatment-sec><tp:treatment-sec sec-type="distribution" id="SECID0EHQFM"><title>Distribution.</title><p>The only known distribution is on Iriomote Island, Japan.</p></tp:treatment-sec><tp:treatment-sec sec-type="host" id="SECID0EMQFM"><title>Host plant.</title><p><tp:taxon-name><tp:taxon-name-part taxon-name-part-type="family">Asteraceae</tp:taxon-name-part></tp:taxon-name>: <italic><tp:taxon-name><tp:taxon-name-part taxon-name-part-type="genus" reg="Ixeris">Ixeris</tp:taxon-name-part><tp:taxon-name-part taxon-name-part-type="species" reg="japonica">japonica</tp:taxon-name-part></tp:taxon-name></italic> (Burm. f.) (Fig. <xref ref-type="fig" rid="F16">16T–X</xref>), <italic><tp:taxon-name><tp:taxon-name-part taxon-name-part-type="genus" reg="Lactuca">Lactuca</tp:taxon-name-part><tp:taxon-name-part taxon-name-part-type="species" reg="indica">indica</tp:taxon-name-part></tp:taxon-name></italic> L., <italic><tp:taxon-name><tp:taxon-name-part taxon-name-part-type="genus" reg="Youngia">Youngia</tp:taxon-name-part><tp:taxon-name-part taxon-name-part-type="species" reg="japonica">japonica</tp:taxon-name-part></tp:taxon-name></italic> (L.) (Fig. <xref ref-type="fig" rid="F16">16Y, Z</xref>). <italic><tp:taxon-name><tp:taxon-name-part taxon-name-part-type="genus" reg="Ixeris">Ixeris</tp:taxon-name-part><tp:taxon-name-part taxon-name-part-type="species" reg="japonica">japonica</tp:taxon-name-part></tp:taxon-name></italic> grows on sandy beaches along coral reefs and mangroves (Fig. <xref ref-type="fig" rid="F16">16S</xref>). <italic><tp:taxon-name><tp:taxon-name-part taxon-name-part-type="genus" reg="Lactuca">Lactuca</tp:taxon-name-part><tp:taxon-name-part taxon-name-part-type="species" reg="indica">indica</tp:taxon-name-part></tp:taxon-name></italic> and <italic><tp:taxon-name><tp:taxon-name-part taxon-name-part-type="genus" reg="Youngia">Y.</tp:taxon-name-part><tp:taxon-name-part taxon-name-part-type="species" reg="japonica">japonica</tp:taxon-name-part></tp:taxon-name></italic> grow along margins of rice field paddies.</p></tp:treatment-sec><tp:treatment-sec sec-type="Leaf mine" id="SECID0EXTFM"><title>Leaf mine.</title><p>Full depth linear mines on mature leaf, without crossing, backtracking, or branching (Fig. <xref ref-type="fig" rid="F16">16T–W, Y, Z</xref>). Typically, the mine is initiated near the midrib, seldom adjoining other mines. Minute granular frass is linearly deposited along the subcentral line of the mine. Upon reaching maturity, the larva exits the mined leaf in autumn and drops to the ground, where it pupates beneath the soil surface.</p></tp:treatment-sec><tp:treatment-sec sec-type="etymology" id="SECID0EKUFM"><title>Etymology.</title><p>The species name refers to the village name of the type locality, which is also the original name of Iriomote Island (Komi).</p></tp:treatment-sec><tp:treatment-sec sec-type="Japanese name" id="SECID0EZUFM"><title>Japanese name.</title><p>Komi-tamanomi-hamushi.</p></tp:treatment-sec><tp:treatment-sec sec-type="remarks" id="SECID0E5UFM"><title>Remarks.</title><p>This newly identified species resembles asterid-associated <italic><tp:taxon-name><tp:taxon-name-part taxon-name-part-type="genus" reg="Sphaeroderma">S.</tp:taxon-name-part><tp:taxon-name-part taxon-name-part-type="species" reg="balyi">balyi</tp:taxon-name-part></tp:taxon-name></italic> in terms of size, habitus, punctuation of elytra, and frontal tubercles of the head. However, it is distinctly differentiated from the latter by the reddish-brown color of the elytra (black in <italic><tp:taxon-name><tp:taxon-name-part taxon-name-part-type="genus" reg="Sphaeroderma">S.</tp:taxon-name-part><tp:taxon-name-part taxon-name-part-type="species" reg="balyi">balyi</tp:taxon-name-part></tp:taxon-name></italic>), parallel-sided and dorso-ventrally flattened aedeagus (aedeagus in the latter having lateral constriction in the middle and strongly curved in lateral view; <xref ref-type="bibr" rid="B26">Kimoto and Takizawa 1993</xref>: pl. 84, fig. 9), host plant genera (<italic><tp:taxon-name><tp:taxon-name-part taxon-name-part-type="genus" reg="Ixeris">Ixeris</tp:taxon-name-part></tp:taxon-name></italic>, <italic><tp:taxon-name><tp:taxon-name-part taxon-name-part-type="genus" reg="Lactuca">Lactuca</tp:taxon-name-part></tp:taxon-name></italic>, and <italic><tp:taxon-name><tp:taxon-name-part taxon-name-part-type="genus" reg="Youngia">Youngia</tp:taxon-name-part></tp:taxon-name></italic> vs <italic><tp:taxon-name><tp:taxon-name-part taxon-name-part-type="genus" reg="Farfugium">Farfugium</tp:taxon-name-part></tp:taxon-name></italic>, <italic><tp:taxon-name><tp:taxon-name-part taxon-name-part-type="genus" reg="Parasenecio">Parasenecio</tp:taxon-name-part></tp:taxon-name></italic>, and <italic><tp:taxon-name><tp:taxon-name-part taxon-name-part-type="genus" reg="Petasites">Petasites</tp:taxon-name-part></tp:taxon-name></italic>), and mining pattern without adjoining trajectories (the mine of the latter is characterized by adjoining meandering trajectories; Fig. <xref ref-type="fig" rid="F16">16B, E, I</xref>).</p><p>This new species also resembles <italic><tp:taxon-name><tp:taxon-name-part taxon-name-part-type="genus" reg="Clematis">Clematis</tp:taxon-name-part></tp:taxon-name></italic>-associated <italic><tp:taxon-name><tp:taxon-name-part taxon-name-part-type="genus" reg="Sphaeroderma">Sphaeroderma</tp:taxon-name-part></tp:taxon-name></italic> species (<italic><tp:taxon-name><tp:taxon-name-part taxon-name-part-type="genus" reg="Cardamine">C.</tp:taxon-name-part><tp:taxon-name-part taxon-name-part-type="species" reg="unicolor">unicolor</tp:taxon-name-part></tp:taxon-name></italic> and yellow form of <italic><tp:taxon-name><tp:taxon-name-part taxon-name-part-type="genus" reg="Cardamine">C.</tp:taxon-name-part><tp:taxon-name-part taxon-name-part-type="species" reg="uenoi">uenoi</tp:taxon-name-part></tp:taxon-name></italic>) in terms of habitus and body color. However, it is distinguished from the latter by the darker color of elytra compared to their yellowish color in <italic><tp:taxon-name><tp:taxon-name-part taxon-name-part-type="genus" reg="Cardamine">C.</tp:taxon-name-part><tp:taxon-name-part taxon-name-part-type="species" reg="unicolor">unicolor</tp:taxon-name-part></tp:taxon-name></italic> and yellow color in <italic><tp:taxon-name><tp:taxon-name-part taxon-name-part-type="genus" reg="Cardamine">C.</tp:taxon-name-part><tp:taxon-name-part taxon-name-part-type="species" reg="uenoi">uenoi</tp:taxon-name-part></tp:taxon-name></italic>, a pair of frontal tubercles contacting each other compared to distinct tubercles in the latter (<xref ref-type="bibr" rid="B43">Takizawa 2021</xref>: figs 7, 10), and laterally almost uncurved aedeagus of the male genitalia compared to the significantly aedeagus in the latter (<xref ref-type="bibr" rid="B43">Takizawa 2021</xref>: figs 12, 15).</p><p>Fifteen species of <italic><tp:taxon-name><tp:taxon-name-part taxon-name-part-type="genus" reg="Sphaeroderma">Sphaeroderma</tp:taxon-name-part></tp:taxon-name></italic> have been recorded from Taiwan, 13 of which are endemic to the region (<xref ref-type="bibr" rid="B27">Kimoto and Takizawa 1997</xref>; <xref ref-type="bibr" rid="B29">Lee 2023</xref>). The newly identified species resembles <italic><tp:taxon-name><tp:taxon-name-part taxon-name-part-type="genus" reg="Sphaeroderma">Sphaeroderma</tp:taxon-name-part><tp:taxon-name-part taxon-name-part-type="species" reg="hsui">hsui</tp:taxon-name-part></tp:taxon-name></italic> Lee, 2023, a Taiwanese species, in terms of its habitus and small size. However, it can be differentiated from the latter based on its dark brown antennae compared to the yellowish-brown antennae in the latter, transverse frontal tubercle compared to the rounded or subsquare frontal tubercle in the latter, laterally uncurved aedeagus of male genitalia compared to the laterally moderately curved aedeagus in the latter, and a slender spermathecal pump with an apical tubular appendage compared to a short pump without apical appendage in the latter.</p><p>Among 21 <italic><tp:taxon-name><tp:taxon-name-part taxon-name-part-type="genus" reg="Sphaeroderma">Sphaeroderma</tp:taxon-name-part></tp:taxon-name></italic> species recorded from Japan (<xref ref-type="bibr" rid="B43">Takizawa 2021</xref>), the following five species have no known host plants (<xref ref-type="bibr" rid="B16">Hayashi et al. 1984</xref>; <xref ref-type="bibr" rid="B26">Kimoto and Takizawa 1993</xref>):</p><p><italic><tp:taxon-name><tp:taxon-name-part taxon-name-part-type="genus" reg="Sphaeroderma">Sphaeroderma</tp:taxon-name-part><tp:taxon-name-part taxon-name-part-type="species" reg="atrum">atrum</tp:taxon-name-part></tp:taxon-name></italic> Jacoby, 1885</p><p><italic><tp:taxon-name><tp:taxon-name-part taxon-name-part-type="genus" reg="Sphaeroderma">Sphaeroderma</tp:taxon-name-part><tp:taxon-name-part taxon-name-part-type="species" reg="kuroashi">kuroashi</tp:taxon-name-part></tp:taxon-name></italic> Kimoto, 2000</p><p><italic><tp:taxon-name><tp:taxon-name-part taxon-name-part-type="genus" reg="Sphaeroderma">Sphaeroderma</tp:taxon-name-part><tp:taxon-name-part taxon-name-part-type="species" reg="morimotoi">morimotoi</tp:taxon-name-part></tp:taxon-name></italic> Chûjô &amp; Ohno, 1964</p><p><italic><tp:taxon-name><tp:taxon-name-part taxon-name-part-type="genus" reg="Sphaeroderma">Sphaeroderma</tp:taxon-name-part><tp:taxon-name-part taxon-name-part-type="species" reg="obscurum">obscurum</tp:taxon-name-part></tp:taxon-name></italic> Ohno, 1964</p><p><italic><tp:taxon-name><tp:taxon-name-part taxon-name-part-type="genus" reg="Sphaeroderma">Sphaeroderma</tp:taxon-name-part><tp:taxon-name-part taxon-name-part-type="species" reg="rubidum">rubidum</tp:taxon-name-part></tp:taxon-name></italic> (Graells, 1858)</p></tp:treatment-sec><tp:treatment-sec><!--Section generated to contain objects referenced in tp:taxon-treatment.--><fig id="F16" position="float" orientation="portrait"><object-id xmlns:xlink="http://www.w3.org/1999/xlink" content-type="doi" xlink:type="simple">10.3897/zookeys.1238.124514.figure16</object-id><object-id xmlns:xlink="http://www.w3.org/1999/xlink" content-type="arpha" xlink:type="simple">AF303C3F-9395-5C94-BCE1-94299716F0C4</object-id><label>Figure 16.</label><caption><p>Adult morphology, behavior, and leaf mines of <tp:taxon-name><tp:taxon-name-part taxon-name-part-type="family">Asteraceae</tp:taxon-name-part></tp:taxon-name>-associated <italic><tp:taxon-name><tp:taxon-name-part taxon-name-part-type="genus" reg="Sphaeroderma">Sphaeroderma</tp:taxon-name-part></tp:taxon-name></italic> species <bold>A–J</bold><italic><tp:taxon-name><tp:taxon-name-part taxon-name-part-type="genus" reg="Sphaeroderma">S.</tp:taxon-name-part><tp:taxon-name-part taxon-name-part-type="species" reg="balyi">balyi</tp:taxon-name-part></tp:taxon-name></italic><bold>K–Z</bold><italic><tp:taxon-name><tp:taxon-name-part taxon-name-part-type="genus" reg="Sphaeroderma">S.</tp:taxon-name-part><tp:taxon-name-part taxon-name-part-type="species" reg="komiana">komiana</tp:taxon-name-part></tp:taxon-name></italic> sp. nov. <bold>A, D, F</bold> adult habitus in dorsal view <bold>G, O</bold> frontal view of head <bold>H, X</bold> adult feeding behavior <bold>L–N</bold> ventral, lateral, frontal view <bold>P–Q</bold> male genitalia <bold>R</bold> female spermatheca <bold>S</bold> landscape of the habitat at type locality <bold>B, C, E, I, J, T–W, Y, Z</bold> leaf mines. Host plants <bold>A–C</bold><italic><tp:taxon-name><tp:taxon-name-part taxon-name-part-type="genus" reg="Petasites">Petasites</tp:taxon-name-part><tp:taxon-name-part taxon-name-part-type="species" reg="japonicus">japonicus</tp:taxon-name-part></tp:taxon-name></italic> at Ukawa, Kyôtango, Kyôto Pref. <bold>D, E</bold><italic><tp:taxon-name><tp:taxon-name-part taxon-name-part-type="genus" reg="Parasenecio">Parasenecio</tp:taxon-name-part><tp:taxon-name-part taxon-name-part-type="species" reg="kamtschaticus">kamtschaticus</tp:taxon-name-part></tp:taxon-name></italic> at Tôbai, Nemuro, Hokkaido <bold>F–J</bold><italic><tp:taxon-name><tp:taxon-name-part taxon-name-part-type="genus" reg="Farfugium">Farfugium</tp:taxon-name-part><tp:taxon-name-part taxon-name-part-type="species" reg="japonicum">japonicum</tp:taxon-name-part></tp:taxon-name></italic> at Kobukei, Nichinan, Miyazaki Pref. <bold>T–X</bold><italic><tp:taxon-name><tp:taxon-name-part taxon-name-part-type="genus" reg="Ixeris">Ixeris</tp:taxon-name-part><tp:taxon-name-part taxon-name-part-type="species" reg="japonica">japonica</tp:taxon-name-part></tp:taxon-name></italic> at Komi, Iriomote Island, Okinawa Pref. <bold>Y–Z</bold><italic><tp:taxon-name><tp:taxon-name-part taxon-name-part-type="genus" reg="Youngia">Youngia</tp:taxon-name-part><tp:taxon-name-part taxon-name-part-type="species" reg="japonica">japonica</tp:taxon-name-part></tp:taxon-name></italic> at Hoshidate, Iriomote Is., Okinawa Pref.</p></caption><graphic xmlns:xlink="http://www.w3.org/1999/xlink" xlink:href="zookeys-1238-209_article-124514__-g016.jpg" position="float" orientation="portrait" xlink:type="simple" id="oo_1331571.jpg"><uri content-type="original_file" xlink:type="simple">https://binary.pensoft.net/fig/1331571</uri></graphic></fig></tp:treatment-sec><ref-list><ref id="B26"><mixed-citation xmlns:xlink="http://www.w3.org/1999/xlink" xlink:type="simple"><person-group><name name-style="western"><surname>Kimoto</surname><given-names>S</given-names></name><name name-style="western"><surname>Takizawa</surname><given-names>H</given-names></name></person-group> (<year>1993</year>) <source>Leaf beetles (<tp:taxon-name><tp:taxon-name-part taxon-name-part-type="family">Chrysomelidae</tp:taxon-name-part></tp:taxon-name>) of Japan.</source><publisher-name>Tôkai Daigaku Shuppankai</publisher-name>, <publisher-loc>Tôkyô</publisher-loc>, <size units="page">539 pp</size>.</mixed-citation></ref><ref id="B43"><mixed-citation xmlns:xlink="http://www.w3.org/1999/xlink" xlink:type="simple"><person-group><name name-style="western"><surname>Takizawa</surname><given-names>H</given-names></name></person-group> (<year>2021</year>) A Taxonomic Note on <italic><tp:taxon-name><tp:taxon-name-part taxon-name-part-type="genus">Sphaeroderma</tp:taxon-name-part></tp:taxon-name></italic> Species in Japan (<tp:taxon-name><tp:taxon-name-part taxon-name-part-type="order">Coleoptera</tp:taxon-name-part></tp:taxon-name>, <tp:taxon-name><tp:taxon-name-part taxon-name-part-type="family">Chrysomelidae</tp:taxon-name-part></tp:taxon-name>, <tp:taxon-name><tp:taxon-name-part taxon-name-part-type="subfamily">Alticinae</tp:taxon-name-part></tp:taxon-name>). Elytra New series 11(suppl): 217–229. <ext-link xlink:href="10.51200/jtbc.v11i.264" ext-link-type="doi" xlink:type="simple">https://doi.org/10.51200/jtbc.v11i.264</ext-link></mixed-citation></ref><ref id="B27"><mixed-citation xmlns:xlink="http://www.w3.org/1999/xlink" xlink:type="simple"><person-group><name name-style="western"><surname>Kimoto</surname><given-names>S</given-names></name><name name-style="western"><surname>Takizawa</surname><given-names>H</given-names></name></person-group> (<year>1997</year>) <source>Leaf beetles (<tp:taxon-name><tp:taxon-name-part taxon-name-part-type="family">Chrysomelidae</tp:taxon-name-part></tp:taxon-name>) of Taiwan.</source><publisher-name>Tokai University Press</publisher-name>, <publisher-loc>Tokyo</publisher-loc>, <size units="page">581 pp</size>.</mixed-citation></ref><ref id="B29"><mixed-citation xmlns:xlink="http://www.w3.org/1999/xlink" xlink:type="simple"><person-group><name name-style="western"><surname>Lee</surname><given-names>CF</given-names></name></person-group> (<year>2023</year>) <article-title>﻿Four new species of <italic><tp:taxon-name><tp:taxon-name-part taxon-name-part-type="genus">Sphaeroderma</tp:taxon-name-part></tp:taxon-name></italic> Stephens (<tp:taxon-name><tp:taxon-name-part taxon-name-part-type="order">Coleoptera</tp:taxon-name-part></tp:taxon-name>, <tp:taxon-name><tp:taxon-name-part taxon-name-part-type="family">Chrysomelidae</tp:taxon-name-part></tp:taxon-name>, <tp:taxon-name><tp:taxon-name-part taxon-name-part-type="subfamily">Galerucinae</tp:taxon-name-part></tp:taxon-name>, <tp:taxon-name><tp:taxon-name-part taxon-name-part-type="tribe">Alticini</tp:taxon-name-part></tp:taxon-name>) from Taiwan, with discussion on genus boundaries based on <italic><tp:taxon-name><tp:taxon-name-part taxon-name-part-type="genus">S.</tp:taxon-name-part><tp:taxon-name-part taxon-name-part-type="species">flavonotatum</tp:taxon-name-part></tp:taxon-name></italic> Chûjô and <italic><tp:taxon-name><tp:taxon-name-part taxon-name-part-type="genus">S.</tp:taxon-name-part><tp:taxon-name-part taxon-name-part-type="species">jungchani</tp:taxon-name-part></tp:taxon-name></italic> sp. nov.</article-title><source>ZooKeys</source><volume>1185</volume>: <fpage>1</fpage>–<lpage>19</lpage>. <ext-link xlink:href="10.3897/zookeys.1185.112099" ext-link-type="doi" xlink:type="simple">https://doi.org/10.3897/zookeys.1185.112099</ext-link></mixed-citation></ref><ref id="B16"><mixed-citation xmlns:xlink="http://www.w3.org/1999/xlink" xlink:type="simple"><person-group><name name-style="western"><surname>Hayashi</surname><given-names>M</given-names></name><name name-style="western"><surname>Morimoto</surname><given-names>K</given-names></name><name name-style="western"><surname>Kimoto</surname><given-names>S</given-names></name></person-group> (<year>1984</year>) <source>The <tp:taxon-name><tp:taxon-name-part taxon-name-part-type="order">Coleoptera</tp:taxon-name-part></tp:taxon-name> of Japan in Color. Vol. 4.</source><publisher-name>Hoikusha Publishing Co.</publisher-name>, <publisher-loc>Ôsaka</publisher-loc>, <size units="page">438 pp</size>.</mixed-citation></ref></ref-list></tp:taxon-treatment>
