# Supplementary material for: ﻿Diversity and host plant utilization of leaf-mining beetles of Chrysomeloidea (Coleoptera) in Japan
Source: Zookeys. 2025 May 16;1238:209–68. doi: 10.3897/zookeys.1238.124514 (PMC12102670; doi:10.3897/zookeys.1238.124514)
Supplement: XML Treatment for Dactylispa masonii [file zookeys.1238.124514-treatment59.xml]

<!DOCTYPE tp:taxon-treatment
  PUBLIC "-//TaxonX//DTD Taxonomic Treatment Publishing DTD v0 20100105//EN" "tax-treatment-NSO.dtd">
<tp:taxon-treatment xmlns:tp="http://www.plazi.org/taxpub"><tp:treatment-meta><kwd-group><label>Taxon classification</label><kwd>
                <named-content content-type="kingdom">Animalia</named-content>
              </kwd><kwd>
                <named-content content-type="order">Coleoptera</named-content>
              </kwd><kwd>
                <named-content content-type="family">Chrysomelidae</named-content>
              </kwd></kwd-group><mixed-citation publication-type="journal"><person-group><name><surname>Kato</surname><given-names>Makoto</given-names></name><name><surname>Imada</surname><given-names>Yume</given-names></name></person-group><article-title>﻿Diversity and host plant utilization of leaf-mining beetles of <tp:taxon-name><tp:taxon-name-part taxon-name-part-type="superfamily">Chrysomeloidea</tp:taxon-name-part></tp:taxon-name> (<tp:taxon-name><tp:taxon-name-part taxon-name-part-type="order">Coleoptera</tp:taxon-name-part></tp:taxon-name>) in Japan</article-title><source>Zookeys</source><day>16</day><month>05</month><year>2025</year><volume>1238</volume><fpage>209</fpage><lpage>268</lpage><pub-id pub-id-type="doi">10.3897/zookeys.1238.124514</pub-id></mixed-citation></tp:treatment-meta><tp:nomenclature><label>﻿</label><tp:taxon-name>
              <object-id xmlns:xlink="http://www.w3.org/1999/xlink" content-type="arpha" xlink:type="simple">C1B6D22C-E9F2-56E5-BA36-AD3583FB7124</object-id>
              <tp:taxon-name-part taxon-name-part-type="genus" reg="Dactylispa">Dactylispa</tp:taxon-name-part>
              <tp:taxon-name-part taxon-name-part-type="species" reg="masonii">masonii</tp:taxon-name-part>
            </tp:taxon-name><tp:taxon-authority>Gestro, 1923</tp:taxon-authority><xref ref-type="fig" rid="F17">Fig. 17E–N</xref></tp:nomenclature><tp:treatment-sec sec-type="host" id="SECID0EP3GM"><title>Host plant.</title><p><tp:taxon-name><tp:taxon-name-part taxon-name-part-type="family">Asteraceae</tp:taxon-name-part></tp:taxon-name>: <italic><tp:taxon-name><tp:taxon-name-part taxon-name-part-type="genus" reg="Ainsliaea">Ainsliaea</tp:taxon-name-part><tp:taxon-name-part taxon-name-part-type="species" reg="acerifolia">acerifolia</tp:taxon-name-part></tp:taxon-name></italic> Sch. Bip., <italic><tp:taxon-name><tp:taxon-name-part taxon-name-part-type="genus" reg="Aster">Aster</tp:taxon-name-part><tp:taxon-name-part taxon-name-part-type="species" reg="yomena">yomena</tp:taxon-name-part></tp:taxon-name></italic> (Kitam.), <tp:taxon-name><tp:taxon-name-part taxon-name-part-type="genus" reg="Cacalia">Cacalia</tp:taxon-name-part><tp:taxon-name-part taxon-name-part-type="species" reg="auriculata">auriculata</tp:taxon-name-part><tp:taxon-name-part taxon-name-part-type="authority">DC.</tp:taxon-name-part><tp:taxon-name-part taxon-name-part-type="infraspecific-rank">var.</tp:taxon-name-part><tp:taxon-name-part taxon-name-part-type="variety" reg="kamtschatica">kamtschatica</tp:taxon-name-part></tp:taxon-name> (Kitam.), <italic><tp:taxon-name><tp:taxon-name-part taxon-name-part-type="genus" reg="Cirsium">Cirsium</tp:taxon-name-part><tp:taxon-name-part taxon-name-part-type="species" reg="ashiuense">ashiuense</tp:taxon-name-part></tp:taxon-name></italic> S. Yokoy. et T. Shimizu, <italic><tp:taxon-name><tp:taxon-name-part taxon-name-part-type="genus" reg="Cardamine">C.</tp:taxon-name-part><tp:taxon-name-part taxon-name-part-type="species" reg="confertissimum">confertissimum</tp:taxon-name-part></tp:taxon-name></italic> Nakai, <italic><tp:taxon-name><tp:taxon-name-part taxon-name-part-type="genus" reg="Cirsium">C.</tp:taxon-name-part><tp:taxon-name-part taxon-name-part-type="species" reg="inundatum">inundatum</tp:taxon-name-part></tp:taxon-name></italic> Makino, <italic><tp:taxon-name><tp:taxon-name-part taxon-name-part-type="genus" reg="Cirsium">C.</tp:taxon-name-part><tp:taxon-name-part taxon-name-part-type="species" reg="kiotoense">kiotoense</tp:taxon-name-part></tp:taxon-name></italic>, <italic><tp:taxon-name><tp:taxon-name-part taxon-name-part-type="genus" reg="Cardamine">C.</tp:taxon-name-part><tp:taxon-name-part taxon-name-part-type="species" reg="longepedunculatum">longepedunculatum</tp:taxon-name-part></tp:taxon-name></italic> Kitam., <italic><tp:taxon-name><tp:taxon-name-part taxon-name-part-type="genus" reg="Cirsium">C.</tp:taxon-name-part><tp:taxon-name-part taxon-name-part-type="species" reg="microspicatum">microspicatum</tp:taxon-name-part></tp:taxon-name></italic> Nakai, <italic><tp:taxon-name><tp:taxon-name-part taxon-name-part-type="genus" reg="Cardamine">C.</tp:taxon-name-part><tp:taxon-name-part taxon-name-part-type="species" reg="okamotoi">okamotoi</tp:taxon-name-part></tp:taxon-name></italic> Kitam., <italic><tp:taxon-name><tp:taxon-name-part taxon-name-part-type="genus" reg="Cardamine">C.</tp:taxon-name-part><tp:taxon-name-part taxon-name-part-type="species" reg="olygophyllum">olygophyllum</tp:taxon-name-part></tp:taxon-name></italic> (Franch. et Sav.), <italic><tp:taxon-name><tp:taxon-name-part taxon-name-part-type="genus" reg="Castanopsis">C.</tp:taxon-name-part><tp:taxon-name-part taxon-name-part-type="species" reg="sieboldii">sieboldii</tp:taxon-name-part></tp:taxon-name></italic> Miq., <italic><tp:taxon-name><tp:taxon-name-part taxon-name-part-type="genus" reg="Cirsium">C.</tp:taxon-name-part><tp:taxon-name-part taxon-name-part-type="species" reg="suzukaense">suzukaense</tp:taxon-name-part></tp:taxon-name></italic> Kitam., <tp:taxon-name><tp:taxon-name-part taxon-name-part-type="genus" reg="Cardamine">C.</tp:taxon-name-part><tp:taxon-name-part taxon-name-part-type="species" reg="tashiroi">tashiroi</tp:taxon-name-part><tp:taxon-name-part taxon-name-part-type="authority">Kitam.</tp:taxon-name-part><tp:taxon-name-part taxon-name-part-type="infraspecific-rank">var.</tp:taxon-name-part><tp:taxon-name-part taxon-name-part-type="variety" reg="hidaense">hidaense</tp:taxon-name-part></tp:taxon-name> (Kitam.), <italic><tp:taxon-name><tp:taxon-name-part taxon-name-part-type="genus" reg="Cardamine">C.</tp:taxon-name-part><tp:taxon-name-part taxon-name-part-type="species" reg="tonense">tonense</tp:taxon-name-part></tp:taxon-name></italic> Nakai, <italic><tp:taxon-name><tp:taxon-name-part taxon-name-part-type="genus" reg="Ligularia">Ligularia</tp:taxon-name-part><tp:taxon-name-part taxon-name-part-type="species" reg="fischeri">fischeri</tp:taxon-name-part></tp:taxon-name></italic> (Ledeb.), <italic><tp:taxon-name><tp:taxon-name-part taxon-name-part-type="genus" reg="Ligularia">L.</tp:taxon-name-part><tp:taxon-name-part taxon-name-part-type="species" reg="hodgsonii">hodgsonii</tp:taxon-name-part></tp:taxon-name></italic> Hook., <tp:taxon-name><tp:taxon-name-part taxon-name-part-type="genus" reg="Parasenecio">Parasenecio</tp:taxon-name-part><tp:taxon-name-part taxon-name-part-type="species" reg="hastatus">hastatus</tp:taxon-name-part><tp:taxon-name-part taxon-name-part-type="basionym-authority">(L.)</tp:taxon-name-part><tp:taxon-name-part taxon-name-part-type="infraspecific-rank">ssp.</tp:taxon-name-part><tp:taxon-name-part taxon-name-part-type="subspecies" reg="orientalis">orientalis</tp:taxon-name-part></tp:taxon-name> (Kitam.), <tp:taxon-name><tp:taxon-name-part taxon-name-part-type="genus" reg="Parasenecio">P.</tp:taxon-name-part><tp:taxon-name-part taxon-name-part-type="species" reg="farfarifolius">farfarifolius</tp:taxon-name-part><tp:taxon-name-part taxon-name-part-type="basionym-authority">(Siebold et Zucc.)</tp:taxon-name-part><tp:taxon-name-part taxon-name-part-type="infraspecific-rank">var.</tp:taxon-name-part><tp:taxon-name-part taxon-name-part-type="variety" reg="bulbiferus">bulbiferus</tp:taxon-name-part></tp:taxon-name> (Maxim.), <italic><tp:taxon-name><tp:taxon-name-part taxon-name-part-type="genus" reg="Petasites">Petasites</tp:taxon-name-part><tp:taxon-name-part taxon-name-part-type="species" reg="japonicus">japonicus</tp:taxon-name-part></tp:taxon-name></italic>, <italic><tp:taxon-name><tp:taxon-name-part taxon-name-part-type="genus" reg="Syneilesis">Syneilesis</tp:taxon-name-part><tp:taxon-name-part taxon-name-part-type="species" reg="palmata">palmata</tp:taxon-name-part></tp:taxon-name></italic> (Thunb.).</p></tp:treatment-sec><tp:treatment-sec sec-type="Leaf mine" id="SECID0EFFHM"><title>Leaf mine.</title><p>Dark upper-layer aggregate blotch mine on mature leaf (Fig. <xref ref-type="fig" rid="F17">17G–I, L–N</xref>). Frass is granular, deposited along meandering larval trajectory. Often several larvae aggregately mine in a leaf, and the mined area is large and turns blackish. The fully grown larvae pupate together in the mine.</p></tp:treatment-sec><tp:treatment-sec sec-type="material" id="SECID0EKGHM"><title>Material examined.</title><p>• 20 adults, Kawazu, Kamo-gun, Shizuoka Pref., 7-VI-2015 (as larva on <italic><tp:taxon-name><tp:taxon-name-part taxon-name-part-type="genus" reg="Syneilesis">Syneilesis</tp:taxon-name-part><tp:taxon-name-part taxon-name-part-type="species" reg="palmata">palmata</tp:taxon-name-part></tp:taxon-name></italic>), emerged on 15–20-VI-2015 (Fig. <xref ref-type="fig" rid="F17">17E–H</xref>); • 2 adults, Aikappu, Akkeshi, Hokkaidô, 4-VIII-2023 (as larva on <tp:taxon-name><tp:taxon-name-part taxon-name-part-type="genus" reg="Parasenecio">Parasenecio</tp:taxon-name-part><tp:taxon-name-part taxon-name-part-type="species" reg="hastatus">hastatus</tp:taxon-name-part><tp:taxon-name-part taxon-name-part-type="infraspecific-rank">ssp.</tp:taxon-name-part><tp:taxon-name-part taxon-name-part-type="subspecies" reg="orientalis">orientalis</tp:taxon-name-part></tp:taxon-name>), emerged on 19-VIII-2023 (Fig. <xref ref-type="fig" rid="F17">17I</xref>); • 4 adults, Hotokegaura, Sai-mura, Shimokita, Aomori Pref., 27-VII-2009 (as larva on <tp:taxon-name><tp:taxon-name-part taxon-name-part-type="genus" reg="Parasenecio">Parasenecio</tp:taxon-name-part><tp:taxon-name-part taxon-name-part-type="species" reg="farfarifolius">farfarifolius</tp:taxon-name-part><tp:taxon-name-part taxon-name-part-type="infraspecific-rank">var.</tp:taxon-name-part><tp:taxon-name-part taxon-name-part-type="variety" reg="bulbiferus">bulbiferus</tp:taxon-name-part></tp:taxon-name>), emerged on 24–28-VIII-2009; 1 adult, Renge-onsen, Itoigawa, Niigata Pref., 4-IX-1999 (as larva on <italic><tp:taxon-name><tp:taxon-name-part taxon-name-part-type="genus" reg="Ainsliaea">Ainsliaea</tp:taxon-name-part><tp:taxon-name-part taxon-name-part-type="species" reg="acerifolia">acerifolia</tp:taxon-name-part></tp:taxon-name></italic>), emerged on 15-IX-1999; • 2 adults, Suehiro, Akkeshi, Hokkaidô, 4-VIII-2023 (as larva on <italic><tp:taxon-name><tp:taxon-name-part taxon-name-part-type="genus" reg="Ligularia">Ligularia</tp:taxon-name-part><tp:taxon-name-part taxon-name-part-type="species" reg="hodgsonii">hodgsonii</tp:taxon-name-part></tp:taxon-name></italic>), emerged on 19-VIII-2023 (Fig. <xref ref-type="fig" rid="F17">17N</xref>); • 5 adults, Hiruzen, Maniwa, Okayama Pref., 30-VII-2018 (as larva on <italic><tp:taxon-name><tp:taxon-name-part taxon-name-part-type="genus" reg="Ligularia">Ligularia</tp:taxon-name-part><tp:taxon-name-part taxon-name-part-type="species" reg="fischeri">fischeri</tp:taxon-name-part></tp:taxon-name></italic>), emerged on 2–30-VII-2018; • 1 adult, Ashiu, Nantan, Kyoto Pref., 7-VIII-1991 (as larva on <italic><tp:taxon-name><tp:taxon-name-part taxon-name-part-type="genus" reg="Cirsium">Cirsium</tp:taxon-name-part><tp:taxon-name-part taxon-name-part-type="species" reg="ashiuense">ashiuense</tp:taxon-name-part></tp:taxon-name></italic>), emerged on 20-VIII-1991; 8 adults, Daigonji-kôgen, Matsunoyama, Tôkamachi, Niigata Pref., 19-VIII-2008 (as larva on <italic><tp:taxon-name><tp:taxon-name-part taxon-name-part-type="genus" reg="Cirsium">Cirsium</tp:taxon-name-part><tp:taxon-name-part taxon-name-part-type="species" reg="inundatum">inundatum</tp:taxon-name-part></tp:taxon-name></italic>), emerged on 21–29-VIII-2008; • 5 adults, Aburazaka, Ôno, Fukui Pref., 6-IX-2019 (as larva on <tp:taxon-name><tp:taxon-name-part taxon-name-part-type="genus" reg="Cirsium">Cirsium</tp:taxon-name-part><tp:taxon-name-part taxon-name-part-type="species" reg="tashiroi">tashiroi</tp:taxon-name-part><tp:taxon-name-part taxon-name-part-type="infraspecific-rank">var.</tp:taxon-name-part><tp:taxon-name-part taxon-name-part-type="variety" reg="hidaense">hidaense</tp:taxon-name-part></tp:taxon-name>), emerged on 4–7-X-2019; • 5 adults, Koigakubo, Tessai, Niimi, Okayama Pref., 9-X-2017 (as larva on <tp:taxon-name><tp:taxon-name-part taxon-name-part-type="genus" reg="Cirsium">Cirsium</tp:taxon-name-part><tp:taxon-name-part taxon-name-part-type="species" reg="tashiroi">tashiroi</tp:taxon-name-part><tp:taxon-name-part taxon-name-part-type="infraspecific-rank">var.</tp:taxon-name-part><tp:taxon-name-part taxon-name-part-type="variety" reg="hidaense">hidaense</tp:taxon-name-part></tp:taxon-name>), emerged on 17-X-2017; • 5 adults, Niken-chaya, Shizuichi, Sakyô, Kyoto Pref., 10-VI-2015 (as larva on <italic><tp:taxon-name><tp:taxon-name-part taxon-name-part-type="genus" reg="Cirsium">Cirsium</tp:taxon-name-part><tp:taxon-name-part taxon-name-part-type="species" reg="kiotoense">kiotoense</tp:taxon-name-part></tp:taxon-name></italic>), emerged on 30-VI-2015; 1 adult, Mt. Hakusan, Shiramine, Hakusan, Ishikawa Pref., 27-VII-1998 (as larva on <italic><tp:taxon-name><tp:taxon-name-part taxon-name-part-type="genus" reg="Cirsium">Cirsium</tp:taxon-name-part><tp:taxon-name-part taxon-name-part-type="species" reg="matsumurae">matsumurae</tp:taxon-name-part></tp:taxon-name></italic>), emerged on 20-VIII-1998; • 1 adult, Kaida-kôgen, Kiso, Nagano Pref., 7-VIII-2016 (as larva on <italic><tp:taxon-name><tp:taxon-name-part taxon-name-part-type="genus" reg="Cirsium">Cirsium</tp:taxon-name-part><tp:taxon-name-part taxon-name-part-type="species" reg="oligophyllum">oligophyllum</tp:taxon-name-part></tp:taxon-name></italic>), emerged on 30-VIII-2016; • 1 adult, Toyohara, Nasu, Tochigi Pref., 30-VII-2018 (as larva on <italic><tp:taxon-name><tp:taxon-name-part taxon-name-part-type="genus" reg="Cirsium">Cirsium</tp:taxon-name-part><tp:taxon-name-part taxon-name-part-type="species" reg="makinoi">makinoi</tp:taxon-name-part></tp:taxon-name></italic>), emerged on 3–20-VIII-2018; • 2 adults, Doai, Minakami, Tone-gun, Gunma Pref., 30-VII-2018 (as larva on <italic><tp:taxon-name><tp:taxon-name-part taxon-name-part-type="genus" reg="Cirsium">Cirsium</tp:taxon-name-part><tp:taxon-name-part taxon-name-part-type="species" reg="microspicatum">microspicatum</tp:taxon-name-part></tp:taxon-name></italic>), emerged on 3–20-VIII-2018; • 16 adults, Bibi, Chitose, Hokkaidô, 30-VI-2023 (as larva on <italic><tp:taxon-name><tp:taxon-name-part taxon-name-part-type="genus" reg="Petasites">Petasites</tp:taxon-name-part><tp:taxon-name-part taxon-name-part-type="species" reg="japonicus">japonicus</tp:taxon-name-part></tp:taxon-name></italic>), emerged on 24–26-VII-2023; 20 adults, Beppo, Nemuro, Hokkaidô, 23-VII-2018 (as larva on <italic><tp:taxon-name><tp:taxon-name-part taxon-name-part-type="genus" reg="Petasites">Petasites</tp:taxon-name-part><tp:taxon-name-part taxon-name-part-type="species" reg="japonicus">japonicus</tp:taxon-name-part></tp:taxon-name></italic>), emerged on 2–27-VIII-2018; • 6 adults, Kisofukushima, Kio Nagano Pref., 19-VII-1999 (as larva on <italic><tp:taxon-name><tp:taxon-name-part taxon-name-part-type="genus" reg="Petasites">Petasites</tp:taxon-name-part><tp:taxon-name-part taxon-name-part-type="species" reg="japonicus">japonicus</tp:taxon-name-part></tp:taxon-name></italic>), emerged on 2–11-VIII-1999;</p></tp:treatment-sec><tp:treatment-sec><!--Section generated to contain objects referenced in tp:taxon-treatment.--><fig id="F17" position="float" orientation="portrait"><object-id xmlns:xlink="http://www.w3.org/1999/xlink" content-type="doi" xlink:type="simple">10.3897/zookeys.1238.124514.figure17</object-id><object-id xmlns:xlink="http://www.w3.org/1999/xlink" content-type="arpha" xlink:type="simple">F2AEAF8A-DBA9-5FC1-9BB0-7A067459F5BF</object-id><label>Figure 17.</label><caption><p>Habitus of adults and leaf mines of three <italic><tp:taxon-name><tp:taxon-name-part taxon-name-part-type="genus" reg="Dactylispa">Dactylispa</tp:taxon-name-part></tp:taxon-name></italic> species <bold>A–D</bold><italic><tp:taxon-name><tp:taxon-name-part taxon-name-part-type="genus" reg="Dactylispa">D.</tp:taxon-name-part><tp:taxon-name-part taxon-name-part-type="species" reg="subquadrata">subquadrata</tp:taxon-name-part></tp:taxon-name></italic><bold>E–N</bold><italic><tp:taxon-name><tp:taxon-name-part taxon-name-part-type="genus" reg="Dactylispa">D.</tp:taxon-name-part><tp:taxon-name-part taxon-name-part-type="species" reg="masonii">masonii</tp:taxon-name-part></tp:taxon-name></italic><bold>O–X</bold><italic><tp:taxon-name><tp:taxon-name-part taxon-name-part-type="genus" reg="Dactylispa">D.</tp:taxon-name-part><tp:taxon-name-part taxon-name-part-type="species" reg="angulosa">angulosa</tp:taxon-name-part></tp:taxon-name></italic>. Host plants <bold>A, B</bold><italic><tp:taxon-name><tp:taxon-name-part taxon-name-part-type="genus" reg="Quercus">Quercus</tp:taxon-name-part><tp:taxon-name-part taxon-name-part-type="species" reg="serrata">serrata</tp:taxon-name-part></tp:taxon-name></italic> at Yashiro, Hyôgo Pref. <bold>C, D</bold><italic><tp:taxon-name><tp:taxon-name-part taxon-name-part-type="genus" reg="Quercus">Quercus</tp:taxon-name-part><tp:taxon-name-part taxon-name-part-type="species" reg="dentata">dentata</tp:taxon-name-part></tp:taxon-name></italic> at Nasu, Tochigi Pref. <bold>E–H</bold><italic><tp:taxon-name><tp:taxon-name-part taxon-name-part-type="genus" reg="Syneilesis">Syneilesis</tp:taxon-name-part><tp:taxon-name-part taxon-name-part-type="species" reg="palmata">palmata</tp:taxon-name-part></tp:taxon-name></italic> at Kawazu, Izu, Shizuoka Pref. <bold>N–S</bold><tp:taxon-name><tp:taxon-name-part taxon-name-part-type="genus" reg="Parasenecio">Parasenecio</tp:taxon-name-part><tp:taxon-name-part taxon-name-part-type="species" reg="hastatus">hastatus</tp:taxon-name-part><tp:taxon-name-part taxon-name-part-type="infraspecific-rank">subsp.</tp:taxon-name-part><tp:taxon-name-part taxon-name-part-type="subspecies" reg="orientalis">orientalis</tp:taxon-name-part></tp:taxon-name> at Aikappu, Akkeshi, Hokkaido <bold>J–M</bold><italic><tp:taxon-name><tp:taxon-name-part taxon-name-part-type="genus" reg="Cirsium">Cirsium</tp:taxon-name-part><tp:taxon-name-part taxon-name-part-type="species" reg="suzukaense">suzukaense</tp:taxon-name-part></tp:taxon-name></italic> at Mt. Ibuki, Shiga Pref. <bold>N</bold><italic><tp:taxon-name><tp:taxon-name-part taxon-name-part-type="genus" reg="Ligularia">Ligularia</tp:taxon-name-part><tp:taxon-name-part taxon-name-part-type="species" reg="hodgsonii">hodgsonii</tp:taxon-name-part></tp:taxon-name></italic> at Aikappu, Akkeshi, Hokkaido <bold>O–R</bold><italic><tp:taxon-name><tp:taxon-name-part taxon-name-part-type="genus" reg="Salvia">Salvia</tp:taxon-name-part><tp:taxon-name-part taxon-name-part-type="species" reg="ranzaniana">ranzaniana</tp:taxon-name-part></tp:taxon-name></italic> at Sabushi-gawa, Niimi, Okayama Pref. <bold>S–U</bold><italic><tp:taxon-name><tp:taxon-name-part taxon-name-part-type="genus" reg="Salvia">Salvia</tp:taxon-name-part><tp:taxon-name-part taxon-name-part-type="species" reg="nipponica">nipponica</tp:taxon-name-part></tp:taxon-name></italic> at Nasu, Tochigi Pref. <bold>V</bold><italic><tp:taxon-name><tp:taxon-name-part taxon-name-part-type="genus" reg="Clinopodium">Clinopodium</tp:taxon-name-part><tp:taxon-name-part taxon-name-part-type="species" reg="micranthum">micranthum</tp:taxon-name-part></tp:taxon-name></italic> at Nagawado, Nagano Pref. <bold>W–X</bold><italic><tp:taxon-name><tp:taxon-name-part taxon-name-part-type="genus" reg="Lithospermum">Lithospermum</tp:taxon-name-part><tp:taxon-name-part taxon-name-part-type="species" reg="zollingeri">zollingeri</tp:taxon-name-part></tp:taxon-name></italic> at Taishaku-kyô, Okayama Pref.</p></caption><graphic xmlns:xlink="http://www.w3.org/1999/xlink" xlink:href="zookeys-1238-209_article-124514__-g017.jpg" position="float" orientation="portrait" xlink:type="simple" id="oo_1331572.jpg"><uri content-type="original_file" xlink:type="simple">https://binary.pensoft.net/fig/1331572</uri></graphic></fig></tp:treatment-sec></tp:taxon-treatment>
