# Supplementary material for: ﻿Diversity and host plant utilization of leaf-mining beetles of Chrysomeloidea (Coleoptera) in Japan
Source: Zookeys. 2025 May 16;1238:209–68. doi: 10.3897/zookeys.1238.124514 (PMC12102670; doi:10.3897/zookeys.1238.124514)
Supplement: XML Treatment for Dactylispa angulosa [file zookeys.1238.124514-treatment60.xml]

<!DOCTYPE tp:taxon-treatment
  PUBLIC "-//TaxonX//DTD Taxonomic Treatment Publishing DTD v0 20100105//EN" "tax-treatment-NSO.dtd">
<tp:taxon-treatment xmlns:tp="http://www.plazi.org/taxpub"><tp:treatment-meta><kwd-group><label>Taxon classification</label><kwd>
                <named-content content-type="kingdom">Animalia</named-content>
              </kwd><kwd>
                <named-content content-type="order">Coleoptera</named-content>
              </kwd><kwd>
                <named-content content-type="family">Chrysomelidae</named-content>
              </kwd></kwd-group><mixed-citation publication-type="journal"><person-group><name><surname>Kato</surname><given-names>Makoto</given-names></name><name><surname>Imada</surname><given-names>Yume</given-names></name></person-group><article-title>﻿Diversity and host plant utilization of leaf-mining beetles of <tp:taxon-name><tp:taxon-name-part taxon-name-part-type="superfamily">Chrysomeloidea</tp:taxon-name-part></tp:taxon-name> (<tp:taxon-name><tp:taxon-name-part taxon-name-part-type="order">Coleoptera</tp:taxon-name-part></tp:taxon-name>) in Japan</article-title><source>Zookeys</source><day>16</day><month>05</month><year>2025</year><volume>1238</volume><fpage>209</fpage><lpage>268</lpage><pub-id pub-id-type="doi">10.3897/zookeys.1238.124514</pub-id></mixed-citation></tp:treatment-meta><tp:nomenclature><label>﻿</label><tp:taxon-name>
              <object-id xmlns:xlink="http://www.w3.org/1999/xlink" content-type="arpha" xlink:type="simple">1578AC17-D146-50A3-AF89-DBF1AA12F4EB</object-id>
              <tp:taxon-name-part taxon-name-part-type="genus" reg="Dactylispa">Dactylispa</tp:taxon-name-part>
              <tp:taxon-name-part taxon-name-part-type="species" reg="angulosa">angulosa</tp:taxon-name-part>
            </tp:taxon-name><tp:taxon-authority>(Solsky, 1872)</tp:taxon-authority><xref ref-type="fig" rid="F17">Fig. 17O–X</xref></tp:nomenclature><tp:treatment-sec sec-type="host" id="SECID0EDPHM"><title>Host plant.</title><p><tp:taxon-name><tp:taxon-name-part taxon-name-part-type="family">Lamiaceae</tp:taxon-name-part></tp:taxon-name>: <tp:taxon-name><tp:taxon-name-part taxon-name-part-type="genus" reg="Clinopodium">Clinopodium</tp:taxon-name-part><tp:taxon-name-part taxon-name-part-type="species" reg="chinense">chinense</tp:taxon-name-part><tp:taxon-name-part taxon-name-part-type="basionym-authority">(Benth.)</tp:taxon-name-part><tp:taxon-name-part taxon-name-part-type="infraspecific-rank">var.</tp:taxon-name-part><tp:taxon-name-part taxon-name-part-type="variety" reg="parviflorum">parviflorum</tp:taxon-name-part></tp:taxon-name> (Kudo), <italic><tp:taxon-name><tp:taxon-name-part taxon-name-part-type="genus" reg="Cardamine">C.</tp:taxon-name-part><tp:taxon-name-part taxon-name-part-type="species" reg="gracile">gracile</tp:taxon-name-part></tp:taxon-name></italic> (Benth.), <tp:taxon-name><tp:taxon-name-part taxon-name-part-type="genus" reg="Cardamine">C.</tp:taxon-name-part><tp:taxon-name-part taxon-name-part-type="species" reg="micranthum">micranthum</tp:taxon-name-part><tp:taxon-name-part taxon-name-part-type="basionym-authority">(Regel)</tp:taxon-name-part><tp:taxon-name-part taxon-name-part-type="infraspecific-rank">var.</tp:taxon-name-part><tp:taxon-name-part taxon-name-part-type="variety" reg="sachalinense">sachalinense</tp:taxon-name-part></tp:taxon-name> (F.Schmidt), <italic><tp:taxon-name><tp:taxon-name-part taxon-name-part-type="genus" reg="Isodon">Isodon</tp:taxon-name-part><tp:taxon-name-part taxon-name-part-type="species" reg="inflexa">inflexa</tp:taxon-name-part></tp:taxon-name></italic> Kudo, <italic><tp:taxon-name><tp:taxon-name-part taxon-name-part-type="genus" reg="Glechoma">Glechoma</tp:taxon-name-part><tp:taxon-name-part taxon-name-part-type="species" reg="hederacea">hederacea</tp:taxon-name-part></tp:taxon-name></italic> (A.Gray), <italic><tp:taxon-name><tp:taxon-name-part taxon-name-part-type="genus" reg="Prunella">Prunella</tp:taxon-name-part><tp:taxon-name-part taxon-name-part-type="species" reg="vulgaris">vulgaris</tp:taxon-name-part></tp:taxon-name></italic> L., <italic><tp:taxon-name><tp:taxon-name-part taxon-name-part-type="genus" reg="Salvia">Salvia</tp:taxon-name-part><tp:taxon-name-part taxon-name-part-type="species" reg="glabrescens">glabrescens</tp:taxon-name-part></tp:taxon-name></italic> (Franch. et Sav.), <italic><tp:taxon-name><tp:taxon-name-part taxon-name-part-type="genus" reg="Salvia">S.</tp:taxon-name-part><tp:taxon-name-part taxon-name-part-type="species" reg="japonica">japonica</tp:taxon-name-part></tp:taxon-name></italic> Thunb., <italic><tp:taxon-name><tp:taxon-name-part taxon-name-part-type="genus" reg="Salvia">S.</tp:taxon-name-part><tp:taxon-name-part taxon-name-part-type="species" reg="ranzaniana">ranzaniana</tp:taxon-name-part></tp:taxon-name></italic> Makino; <tp:taxon-name><tp:taxon-name-part taxon-name-part-type="family">Boraginaceae</tp:taxon-name-part></tp:taxon-name>: <italic><tp:taxon-name><tp:taxon-name-part taxon-name-part-type="genus" reg="Lithospermum">Lithospermum</tp:taxon-name-part><tp:taxon-name-part taxon-name-part-type="species" reg="zollingeri">zollingeri</tp:taxon-name-part></tp:taxon-name></italic> (A. DC.).</p></tp:treatment-sec><tp:treatment-sec sec-type="Leaf mine" id="SECID0ETTHM"><title>Leaf mine.</title><p>Upper-layer aggregate blotch mine on mature leaf (Fig. <xref ref-type="fig" rid="F17">17Q, R, U, V</xref>). Frass is granular, deposited throughout the mine. The fully grown larva pupates in the mine.</p></tp:treatment-sec><tp:treatment-sec sec-type="material" id="SECID0E4THM"><title>Material examined.</title><p><tp:taxon-name><tp:taxon-name-part taxon-name-part-type="family">Lamiaceae</tp:taxon-name-part></tp:taxon-name>: • 2 adults, Sabushi-gawa, Niimi, Okayama Pref., 20-VI-2020 (as larva on <italic><tp:taxon-name><tp:taxon-name-part taxon-name-part-type="genus" reg="Salvia">Salvia</tp:taxon-name-part><tp:taxon-name-part taxon-name-part-type="species" reg="ranzaniana">ranzaniana</tp:taxon-name-part></tp:taxon-name></italic>), emerged on 19–24-VII-2020 (Fig. <xref ref-type="fig" rid="F17">17O–R</xref>); • 4 adults, Toyohara, Nasu, Tochigi Pref., 2-VII-2022 (as larva on <italic><tp:taxon-name><tp:taxon-name-part taxon-name-part-type="genus" reg="Salvia">Salvia</tp:taxon-name-part><tp:taxon-name-part taxon-name-part-type="species" reg="glabrescens">glabrescens</tp:taxon-name-part></tp:taxon-name></italic>), emerged on 19–25-VII-2022 (Fig. <xref ref-type="fig" rid="F17">17S–U</xref>); • 1 adult, Omotsubo, Tetta, Niimi, Okayama Pref., 19-VII-1991 (as larva on <italic><tp:taxon-name><tp:taxon-name-part taxon-name-part-type="genus" reg="Salvia">Salvia</tp:taxon-name-part><tp:taxon-name-part taxon-name-part-type="species" reg="japonica">japonica</tp:taxon-name-part></tp:taxon-name></italic>), emerged on 21-VII-1991; • 3 adult, Kaida-kôgen, Kiso, Nagano Pref., 3-VIII-2002 (as larva on <italic><tp:taxon-name><tp:taxon-name-part taxon-name-part-type="genus" reg="Prunella">Prunella</tp:taxon-name-part><tp:taxon-name-part taxon-name-part-type="species" reg="vulgaris">vulgaris</tp:taxon-name-part></tp:taxon-name></italic>), emerged on 21–28-VIII-2002; • 9 adults, Chigonosawa, Kisofukushima, Kiso, Nagano Pref., 20-VII-1997 (as larva on <tp:taxon-name><tp:taxon-name-part taxon-name-part-type="genus" reg="Clinopodium">Clinopodium</tp:taxon-name-part><tp:taxon-name-part taxon-name-part-type="species" reg="chinense">chinense</tp:taxon-name-part><tp:taxon-name-part taxon-name-part-type="infraspecific-rank">var.</tp:taxon-name-part><tp:taxon-name-part taxon-name-part-type="variety" reg="parviflorum">parviflorum</tp:taxon-name-part></tp:taxon-name>), emerged on 28-VII–1-VIII-1997; • 1 adult, Aburazaka, Ôno, Fukui Pref., 11-VII-2003 (as larva on <tp:taxon-name><tp:taxon-name-part taxon-name-part-type="genus" reg="Clinopodium">Clinopodium</tp:taxon-name-part><tp:taxon-name-part taxon-name-part-type="species" reg="micranthum">micranthum</tp:taxon-name-part><tp:taxon-name-part taxon-name-part-type="infraspecific-rank">var.</tp:taxon-name-part><tp:taxon-name-part taxon-name-part-type="variety" reg="sachalinense">sachalinense</tp:taxon-name-part></tp:taxon-name>), emerged on 1-VIII-2003; • 1 adult, Nagawado, Matsumoto, Nagano Pref., 10-VIII-2016 (as larva on <italic><tp:taxon-name><tp:taxon-name-part taxon-name-part-type="genus" reg="Clinopodium">Clinopodium</tp:taxon-name-part><tp:taxon-name-part taxon-name-part-type="species" reg="micranthum">micranthum</tp:taxon-name-part></tp:taxon-name></italic>), emerged on 27-VIII-2016 (Fig. <xref ref-type="fig" rid="F17">17V</xref>); 1 adult, Chigonosawa, Kisofukushima, Kiso, Nagano Pref., 20-VII-1995 (as larva on <italic><tp:taxon-name><tp:taxon-name-part taxon-name-part-type="genus" reg="Isodon">Isodon</tp:taxon-name-part><tp:taxon-name-part taxon-name-part-type="species" reg="inflexus">inflexus</tp:taxon-name-part></tp:taxon-name></italic>), emerged on 5-VIII-2016; • 1 adult, Chigonosawa, Kisofukushima, Kiso, Nagano Pref., 20-VII-1995 (as larva on <italic><tp:taxon-name><tp:taxon-name-part taxon-name-part-type="genus" reg="Glechoma">Glechoma</tp:taxon-name-part><tp:taxon-name-part taxon-name-part-type="species" reg="hederacea">hederacea</tp:taxon-name-part></tp:taxon-name></italic>), emerged on 10-VIII-1995; • 1 adult, Mumyôdani, Tetta, Niimi, Okayama Pref., 9-VII-1991 (as larva on <italic><tp:taxon-name><tp:taxon-name-part taxon-name-part-type="genus" reg="Meehania">Meehania</tp:taxon-name-part><tp:taxon-name-part taxon-name-part-type="species" reg="urticifolia">urticifolia</tp:taxon-name-part></tp:taxon-name></italic>), emerged on ?-VIII-1991.</p><p><tp:taxon-name><tp:taxon-name-part taxon-name-part-type="family">Boraginaceae</tp:taxon-name-part></tp:taxon-name>: • 1 adult, Taishaku-kyô, Shôbara, Hiroshima Pref., 8-VII-1991 (as larva on <italic><tp:taxon-name><tp:taxon-name-part taxon-name-part-type="genus" reg="Lithospermum">Lithospermum</tp:taxon-name-part><tp:taxon-name-part taxon-name-part-type="species" reg="zollingeri">zollingeri</tp:taxon-name-part></tp:taxon-name></italic>), emerged on ?-VIII-1991 (Fig. <xref ref-type="fig" rid="F17">17W–X</xref>).</p></tp:treatment-sec><tp:treatment-sec><!--Section generated to contain objects referenced in tp:taxon-treatment.--><fig id="F17" position="float" orientation="portrait"><object-id xmlns:xlink="http://www.w3.org/1999/xlink" content-type="doi" xlink:type="simple">10.3897/zookeys.1238.124514.figure17</object-id><object-id xmlns:xlink="http://www.w3.org/1999/xlink" content-type="arpha" xlink:type="simple">F2AEAF8A-DBA9-5FC1-9BB0-7A067459F5BF</object-id><label>Figure 17.</label><caption><p>Habitus of adults and leaf mines of three <italic><tp:taxon-name><tp:taxon-name-part taxon-name-part-type="genus" reg="Dactylispa">Dactylispa</tp:taxon-name-part></tp:taxon-name></italic> species <bold>A–D</bold><italic><tp:taxon-name><tp:taxon-name-part taxon-name-part-type="genus" reg="Dactylispa">D.</tp:taxon-name-part><tp:taxon-name-part taxon-name-part-type="species" reg="subquadrata">subquadrata</tp:taxon-name-part></tp:taxon-name></italic><bold>E–N</bold><italic><tp:taxon-name><tp:taxon-name-part taxon-name-part-type="genus" reg="Dactylispa">D.</tp:taxon-name-part><tp:taxon-name-part taxon-name-part-type="species" reg="masonii">masonii</tp:taxon-name-part></tp:taxon-name></italic><bold>O–X</bold><italic><tp:taxon-name><tp:taxon-name-part taxon-name-part-type="genus" reg="Dactylispa">D.</tp:taxon-name-part><tp:taxon-name-part taxon-name-part-type="species" reg="angulosa">angulosa</tp:taxon-name-part></tp:taxon-name></italic>. Host plants <bold>A, B</bold><italic><tp:taxon-name><tp:taxon-name-part taxon-name-part-type="genus" reg="Quercus">Quercus</tp:taxon-name-part><tp:taxon-name-part taxon-name-part-type="species" reg="serrata">serrata</tp:taxon-name-part></tp:taxon-name></italic> at Yashiro, Hyôgo Pref. <bold>C, D</bold><italic><tp:taxon-name><tp:taxon-name-part taxon-name-part-type="genus" reg="Quercus">Quercus</tp:taxon-name-part><tp:taxon-name-part taxon-name-part-type="species" reg="dentata">dentata</tp:taxon-name-part></tp:taxon-name></italic> at Nasu, Tochigi Pref. <bold>E–H</bold><italic><tp:taxon-name><tp:taxon-name-part taxon-name-part-type="genus" reg="Syneilesis">Syneilesis</tp:taxon-name-part><tp:taxon-name-part taxon-name-part-type="species" reg="palmata">palmata</tp:taxon-name-part></tp:taxon-name></italic> at Kawazu, Izu, Shizuoka Pref. <bold>N–S</bold><tp:taxon-name><tp:taxon-name-part taxon-name-part-type="genus" reg="Parasenecio">Parasenecio</tp:taxon-name-part><tp:taxon-name-part taxon-name-part-type="species" reg="hastatus">hastatus</tp:taxon-name-part><tp:taxon-name-part taxon-name-part-type="infraspecific-rank">subsp.</tp:taxon-name-part><tp:taxon-name-part taxon-name-part-type="subspecies" reg="orientalis">orientalis</tp:taxon-name-part></tp:taxon-name> at Aikappu, Akkeshi, Hokkaido <bold>J–M</bold><italic><tp:taxon-name><tp:taxon-name-part taxon-name-part-type="genus" reg="Cirsium">Cirsium</tp:taxon-name-part><tp:taxon-name-part taxon-name-part-type="species" reg="suzukaense">suzukaense</tp:taxon-name-part></tp:taxon-name></italic> at Mt. Ibuki, Shiga Pref. <bold>N</bold><italic><tp:taxon-name><tp:taxon-name-part taxon-name-part-type="genus" reg="Ligularia">Ligularia</tp:taxon-name-part><tp:taxon-name-part taxon-name-part-type="species" reg="hodgsonii">hodgsonii</tp:taxon-name-part></tp:taxon-name></italic> at Aikappu, Akkeshi, Hokkaido <bold>O–R</bold><italic><tp:taxon-name><tp:taxon-name-part taxon-name-part-type="genus" reg="Salvia">Salvia</tp:taxon-name-part><tp:taxon-name-part taxon-name-part-type="species" reg="ranzaniana">ranzaniana</tp:taxon-name-part></tp:taxon-name></italic> at Sabushi-gawa, Niimi, Okayama Pref. <bold>S–U</bold><italic><tp:taxon-name><tp:taxon-name-part taxon-name-part-type="genus" reg="Salvia">Salvia</tp:taxon-name-part><tp:taxon-name-part taxon-name-part-type="species" reg="nipponica">nipponica</tp:taxon-name-part></tp:taxon-name></italic> at Nasu, Tochigi Pref. <bold>V</bold><italic><tp:taxon-name><tp:taxon-name-part taxon-name-part-type="genus" reg="Clinopodium">Clinopodium</tp:taxon-name-part><tp:taxon-name-part taxon-name-part-type="species" reg="micranthum">micranthum</tp:taxon-name-part></tp:taxon-name></italic> at Nagawado, Nagano Pref. <bold>W–X</bold><italic><tp:taxon-name><tp:taxon-name-part taxon-name-part-type="genus" reg="Lithospermum">Lithospermum</tp:taxon-name-part><tp:taxon-name-part taxon-name-part-type="species" reg="zollingeri">zollingeri</tp:taxon-name-part></tp:taxon-name></italic> at Taishaku-kyô, Okayama Pref.</p></caption><graphic xmlns:xlink="http://www.w3.org/1999/xlink" xlink:href="zookeys-1238-209_article-124514__-g017.jpg" position="float" orientation="portrait" xlink:type="simple" id="oo_1331572.jpg"><uri content-type="original_file" xlink:type="simple">https://binary.pensoft.net/fig/1331572</uri></graphic></fig></tp:treatment-sec></tp:taxon-treatment>
