# Supplementary material for: ﻿Diversity and host plant utilization of leaf-mining beetles of Chrysomeloidea (Coleoptera) in Japan
Source: Zookeys. 2025 May 16;1238:209–68. doi: 10.3897/zookeys.1238.124514 (PMC12102670; doi:10.3897/zookeys.1238.124514)
Supplement: XML Treatment for Dactylispa higoniae [file zookeys.1238.124514-treatment61.xml]

<!DOCTYPE tp:taxon-treatment
  PUBLIC "-//TaxonX//DTD Taxonomic Treatment Publishing DTD v0 20100105//EN" "tax-treatment-NSO.dtd">
<tp:taxon-treatment xmlns:tp="http://www.plazi.org/taxpub"><tp:treatment-meta><kwd-group><label>Taxon classification</label><kwd>
                <named-content content-type="kingdom">Animalia</named-content>
              </kwd><kwd>
                <named-content content-type="order">Coleoptera</named-content>
              </kwd><kwd>
                <named-content content-type="family">Chrysomelidae</named-content>
              </kwd></kwd-group><mixed-citation publication-type="journal"><person-group><name><surname>Kato</surname><given-names>Makoto</given-names></name><name><surname>Imada</surname><given-names>Yume</given-names></name></person-group><article-title>﻿Diversity and host plant utilization of leaf-mining beetles of <tp:taxon-name><tp:taxon-name-part taxon-name-part-type="superfamily">Chrysomeloidea</tp:taxon-name-part></tp:taxon-name> (<tp:taxon-name><tp:taxon-name-part taxon-name-part-type="order">Coleoptera</tp:taxon-name-part></tp:taxon-name>) in Japan</article-title><source>Zookeys</source><day>16</day><month>05</month><year>2025</year><volume>1238</volume><fpage>209</fpage><lpage>268</lpage><pub-id pub-id-type="doi">10.3897/zookeys.1238.124514</pub-id></mixed-citation></tp:treatment-meta><tp:nomenclature><label>﻿</label><tp:taxon-name>
              <object-id xmlns:xlink="http://www.w3.org/1999/xlink" content-type="arpha" xlink:type="simple">CA68E110-3279-5747-91EA-37A251D65E30</object-id>
              <tp:taxon-name-part taxon-name-part-type="genus" reg="Dactylispa">Dactylispa</tp:taxon-name-part>
              <tp:taxon-name-part taxon-name-part-type="species" reg="higoniae">higoniae</tp:taxon-name-part>
            </tp:taxon-name><tp:taxon-authority>(Lewis, 1896)</tp:taxon-authority><xref ref-type="fig" rid="F18">Fig. 18A–H</xref></tp:nomenclature><tp:treatment-sec sec-type="host" id="SECID0EN1HM"><title>Host plant.</title><p><tp:taxon-name><tp:taxon-name-part taxon-name-part-type="family">Boraginaceae</tp:taxon-name-part></tp:taxon-name>: <italic><tp:taxon-name><tp:taxon-name-part taxon-name-part-type="genus" reg="Callicarpa">Callicarpa</tp:taxon-name-part><tp:taxon-name-part taxon-name-part-type="species" reg="mollis">mollis</tp:taxon-name-part></tp:taxon-name></italic> Siebold et Zucc.</p></tp:treatment-sec><tp:treatment-sec sec-type="Leaf mine" id="SECID0ED2HM"><title>Leaf mine.</title><p>Upper-layer radiate mine on mature leaf, usually mining at the central part of the leaf (Fig. <xref ref-type="fig" rid="F18">18G, H</xref>). The mine has many holes perforated by larva along the margin of the mine, and frass is excreted outside through the holes. The fully grown larva pupates at central area just on midrib in the mine.</p><fig id="F18" position="float" orientation="portrait"><object-id xmlns:xlink="http://www.w3.org/1999/xlink" content-type="doi" xlink:type="simple">10.3897/zookeys.1238.124514.figure18</object-id><object-id xmlns:xlink="http://www.w3.org/1999/xlink" content-type="arpha" xlink:type="simple">DACFB7C5-8B87-5DB4-AE2A-A48E1F8967A0</object-id><label>Figure 18.</label><caption><p>Adult morphology, male genitalia, and leaf mines of two <italic><tp:taxon-name><tp:taxon-name-part taxon-name-part-type="genus" reg="Dactylispa">Dactylispa</tp:taxon-name-part></tp:taxon-name></italic> species <bold>A–H</bold><italic><tp:taxon-name><tp:taxon-name-part taxon-name-part-type="genus" reg="Dactylispa">D.</tp:taxon-name-part><tp:taxon-name-part taxon-name-part-type="species" reg="higoniae">higoniae</tp:taxon-name-part></tp:taxon-name></italic><bold>I–W</bold><italic><tp:taxon-name><tp:taxon-name-part taxon-name-part-type="genus" reg="Dactylispa">D.</tp:taxon-name-part><tp:taxon-name-part taxon-name-part-type="species" reg="adinae">adinae</tp:taxon-name-part></tp:taxon-name></italic> sp. nov. <bold>A–L</bold> dorsal (<bold>A, I</bold>), ventral (<bold>B, J</bold>), lateral (<bold>C, K</bold>), frontal (<bold>D, L</bold>) views of adults <bold>M</bold> lateral view of prothorax <bold>N</bold> dorsal view of prothorax <bold>O</bold> arrangement of spines on interstices I–VIII of left elytra (yellow circles denote spines on interstices, size of circle indicates length of spine) <bold>E, F, P–Q</bold> aedeagus in male genitalia (<bold>E, P</bold> ventral, <bold>F, Q</bold> lateral) <bold>R</bold> spermatheca and ductus spermatheca in female genitalia <bold>S</bold> ventral view of pupal exuvia <bold>G, H, T–W</bold> leaf mines. Host plants <bold>G, H</bold><italic><tp:taxon-name><tp:taxon-name-part taxon-name-part-type="genus" reg="Callicarpa">Callicarpa</tp:taxon-name-part><tp:taxon-name-part taxon-name-part-type="species" reg="mollis">mollis</tp:taxon-name-part></tp:taxon-name></italic><bold>T–W</bold><italic><tp:taxon-name><tp:taxon-name-part taxon-name-part-type="genus" reg="Adina">Adina</tp:taxon-name-part><tp:taxon-name-part taxon-name-part-type="species" reg="pilulifera">pilulifera</tp:taxon-name-part></tp:taxon-name></italic> at Inohae, Nichinan, Miyazaki Pref. An arrow in <bold>W</bold> indicates pupation chamber.</p></caption><graphic xmlns:xlink="http://www.w3.org/1999/xlink" xlink:href="zookeys-1238-209_article-124514__-g018.jpg" position="float" orientation="portrait" xlink:type="simple" id="oo_1331573.jpg"><uri content-type="original_file" xlink:type="simple">https://binary.pensoft.net/fig/1331573</uri></graphic></fig></tp:treatment-sec><tp:treatment-sec sec-type="material" id="SECID0EO6HM"><title>Material examined.</title><p><tp:taxon-name><tp:taxon-name-part taxon-name-part-type="family">Lamiaceae</tp:taxon-name-part></tp:taxon-name>: • 2 adults, Inohae, Nichinan, Miyazaki Pref., 24-VII-2021 (as larva on <italic><tp:taxon-name><tp:taxon-name-part taxon-name-part-type="genus" reg="Callicarpa">Callicarpa</tp:taxon-name-part><tp:taxon-name-part taxon-name-part-type="species" reg="mollis">mollis</tp:taxon-name-part></tp:taxon-name></italic>), emerged on 31-VII–1-VIII-2021 (Fig. <xref ref-type="fig" rid="F18">18A–H</xref>).</p></tp:treatment-sec></tp:taxon-treatment>
