# Supplementary material for: ﻿Diversity and host plant utilization of leaf-mining beetles of Chrysomeloidea (Coleoptera) in Japan
Source: Zookeys. 2025 May 16;1238:209–68. doi: 10.3897/zookeys.1238.124514 (PMC12102670; doi:10.3897/zookeys.1238.124514)
Supplement: XML Treatment for Platypria melli [file zookeys.1238.124514-treatment66.xml]

<!DOCTYPE tp:taxon-treatment
  PUBLIC "-//TaxonX//DTD Taxonomic Treatment Publishing DTD v0 20100105//EN" "tax-treatment-NSO.dtd">
<tp:taxon-treatment xmlns:tp="http://www.plazi.org/taxpub"><tp:treatment-meta><kwd-group><label>Taxon classification</label><kwd>
                <named-content content-type="kingdom">Animalia</named-content>
              </kwd><kwd>
                <named-content content-type="order">Coleoptera</named-content>
              </kwd><kwd>
                <named-content content-type="family">Chrysomelidae</named-content>
              </kwd></kwd-group><mixed-citation publication-type="journal"><person-group><name><surname>Kato</surname><given-names>Makoto</given-names></name><name><surname>Imada</surname><given-names>Yume</given-names></name></person-group><article-title>﻿Diversity and host plant utilization of leaf-mining beetles of <tp:taxon-name><tp:taxon-name-part taxon-name-part-type="superfamily">Chrysomeloidea</tp:taxon-name-part></tp:taxon-name> (<tp:taxon-name><tp:taxon-name-part taxon-name-part-type="order">Coleoptera</tp:taxon-name-part></tp:taxon-name>) in Japan</article-title><source>Zookeys</source><day>16</day><month>05</month><year>2025</year><volume>1238</volume><fpage>209</fpage><lpage>268</lpage><pub-id pub-id-type="doi">10.3897/zookeys.1238.124514</pub-id></mixed-citation></tp:treatment-meta><tp:nomenclature><label>﻿</label><tp:taxon-name>
              <object-id xmlns:xlink="http://www.w3.org/1999/xlink" content-type="arpha" xlink:type="simple">6D753692-D1AC-5482-99C2-319D014B8B4B</object-id>
              <tp:taxon-name-part taxon-name-part-type="genus" reg="Platypria">Platypria</tp:taxon-name-part>
              <tp:taxon-name-part taxon-name-part-type="species" reg="melli">melli</tp:taxon-name-part>
            </tp:taxon-name><tp:taxon-authority>Uhmann, 1955</tp:taxon-authority><xref ref-type="fig" rid="F19">Fig. 19Q–W</xref></tp:nomenclature><tp:treatment-sec sec-type="host" id="SECID0ESXJM"><title>Host plant.</title><p><tp:taxon-name><tp:taxon-name-part taxon-name-part-type="family">Rhamnaceae</tp:taxon-name-part></tp:taxon-name>: <italic><tp:taxon-name><tp:taxon-name-part taxon-name-part-type="genus" reg="Hovenia">Hovenia</tp:taxon-name-part><tp:taxon-name-part taxon-name-part-type="species" reg="dulcis">dulcis</tp:taxon-name-part></tp:taxon-name></italic> Thunb.</p></tp:treatment-sec><tp:treatment-sec sec-type="Leaf mine" id="SECID0EIYJM"><title>Leaf mine.</title><p>Full-depth blotch mine on the mature leaf (Fig. <xref ref-type="fig" rid="F19">19V</xref>). Frass is granular deposited in the mine. The larva sometimes relocates its mine. The fully grown larva pupates in the mine, sometimes in a mine newly constructed for pupation (Fig. <xref ref-type="fig" rid="F19">19W</xref>).</p></tp:treatment-sec><tp:treatment-sec sec-type="material" id="SECID0EWYJM"><title>Material examined.</title><p>• 1 adult, Kin, Kamitsushima Is., Tsushima, Nagasaki Pref., 3-VII-2015 (as larva on <italic><tp:taxon-name><tp:taxon-name-part taxon-name-part-type="genus" reg="Hovenia">Hovenia</tp:taxon-name-part><tp:taxon-name-part taxon-name-part-type="species" reg="dulcis">dulcis</tp:taxon-name-part></tp:taxon-name></italic> collected by T. Kato), emerged on 9–16-VIII-2015 (Fig. <xref ref-type="fig" rid="F19">19Q–W</xref>).</p></tp:treatment-sec><tp:treatment-sec><!--Section generated to contain objects referenced in tp:taxon-treatment.--><fig id="F19" position="float" orientation="portrait"><object-id xmlns:xlink="http://www.w3.org/1999/xlink" content-type="doi" xlink:type="simple">10.3897/zookeys.1238.124514.figure19</object-id><object-id xmlns:xlink="http://www.w3.org/1999/xlink" content-type="arpha" xlink:type="simple">712F080F-1162-500D-84B2-C8A42532CB6E</object-id><label>Figure 19.</label><caption><p>Adult morphology and leaf mines of three <tp:taxon-name><tp:taxon-name-part taxon-name-part-type="tribe">Hispini</tp:taxon-name-part></tp:taxon-name> species <bold>A–H</bold><italic><tp:taxon-name><tp:taxon-name-part taxon-name-part-type="genus" reg="Dactylispa">Dactylispa</tp:taxon-name-part><tp:taxon-name-part taxon-name-part-type="species" reg="issikii">issikii</tp:taxon-name-part></tp:taxon-name></italic><bold>I–P</bold><italic><tp:taxon-name><tp:taxon-name-part taxon-name-part-type="genus" reg="Rhadinosa">Rhadinosa</tp:taxon-name-part><tp:taxon-name-part taxon-name-part-type="species" reg="nigrocyanea">nigrocyanea</tp:taxon-name-part></tp:taxon-name></italic><bold>Q–W</bold><italic><tp:taxon-name><tp:taxon-name-part taxon-name-part-type="genus" reg="Platypria">Platypria</tp:taxon-name-part><tp:taxon-name-part taxon-name-part-type="species" reg="melli">melli</tp:taxon-name-part></tp:taxon-name></italic><bold>A, I, Q</bold> dorsal <bold>B, J, R</bold> ventral <bold>C, K, S</bold> lateral <bold>D, L, T</bold> frontal views of adults <bold>E, M, U</bold> exuviae <bold>F, G, N–P, V, W</bold> leaf mines. Host plants <bold>G, H</bold><italic><tp:taxon-name><tp:taxon-name-part taxon-name-part-type="genus" reg="Pleioblastus">Pleioblastus</tp:taxon-name-part><tp:taxon-name-part taxon-name-part-type="species" reg="chino">chino</tp:taxon-name-part></tp:taxon-name></italic> at Tsuge, Kuma, Kumamoto Pref. <bold>B–O</bold><italic><tp:taxon-name><tp:taxon-name-part taxon-name-part-type="genus" reg="Miscanthus">Miscanthus</tp:taxon-name-part><tp:taxon-name-part taxon-name-part-type="species" reg="tinctorius">tinctorius</tp:taxon-name-part></tp:taxon-name></italic> at Hatabe, Kumamoto Pref. <bold>P</bold><italic><tp:taxon-name><tp:taxon-name-part taxon-name-part-type="genus" reg="Miscanthus">Miscanthus</tp:taxon-name-part><tp:taxon-name-part taxon-name-part-type="species" reg="tinctorius">tinctorius</tp:taxon-name-part></tp:taxon-name></italic> at Fukube-dani, Hakusan, Ishikawa Pref. <bold>V, W</bold><italic><tp:taxon-name><tp:taxon-name-part taxon-name-part-type="genus" reg="Hovenia">Hovenia</tp:taxon-name-part><tp:taxon-name-part taxon-name-part-type="species" reg="dulcis">dulcis</tp:taxon-name-part></tp:taxon-name></italic> at Kin, Tsushima Is., Nagasaki Pref.</p></caption><graphic xmlns:xlink="http://www.w3.org/1999/xlink" xlink:href="zookeys-1238-209_article-124514__-g019.jpg" position="float" orientation="portrait" xlink:type="simple" id="oo_1331574.jpg"><uri content-type="original_file" xlink:type="simple">https://binary.pensoft.net/fig/1331574</uri></graphic></fig></tp:treatment-sec></tp:taxon-treatment>
