# Supplementary material for: ﻿Diversity and host plant utilization of leaf-mining beetles of Chrysomeloidea (Coleoptera) in Japan
Source: Zookeys. 2025 May 16;1238:209–68. doi: 10.3897/zookeys.1238.124514 (PMC12102670; doi:10.3897/zookeys.1238.124514)
Supplement: XML Treatment for Dicladispa boutani [file zookeys.1238.124514-treatment67.xml]

<!DOCTYPE tp:taxon-treatment
  PUBLIC "-//TaxonX//DTD Taxonomic Treatment Publishing DTD v0 20100105//EN" "tax-treatment-NSO.dtd">
<tp:taxon-treatment xmlns:tp="http://www.plazi.org/taxpub"><tp:treatment-meta><kwd-group><label>Taxon classification</label><kwd>
                <named-content content-type="kingdom">Animalia</named-content>
              </kwd><kwd>
                <named-content content-type="order">Coleoptera</named-content>
              </kwd><kwd>
                <named-content content-type="family">Chrysomelidae</named-content>
              </kwd></kwd-group><mixed-citation publication-type="journal"><person-group><name><surname>Kato</surname><given-names>Makoto</given-names></name><name><surname>Imada</surname><given-names>Yume</given-names></name></person-group><article-title>﻿Diversity and host plant utilization of leaf-mining beetles of <tp:taxon-name><tp:taxon-name-part taxon-name-part-type="superfamily">Chrysomeloidea</tp:taxon-name-part></tp:taxon-name> (<tp:taxon-name><tp:taxon-name-part taxon-name-part-type="order">Coleoptera</tp:taxon-name-part></tp:taxon-name>) in Japan</article-title><source>Zookeys</source><day>16</day><month>05</month><year>2025</year><volume>1238</volume><fpage>209</fpage><lpage>268</lpage><pub-id pub-id-type="doi">10.3897/zookeys.1238.124514</pub-id></mixed-citation></tp:treatment-meta><tp:nomenclature><label>﻿</label><tp:taxon-name>
              <object-id xmlns:xlink="http://www.w3.org/1999/xlink" content-type="arpha" xlink:type="simple">7845BEF8-7B14-5F3D-B21D-A55B9966B13E</object-id>
              <tp:taxon-name-part taxon-name-part-type="genus" reg="Dicladispa">Dicladispa</tp:taxon-name-part>
              <tp:taxon-name-part taxon-name-part-type="species" reg="boutani">boutani</tp:taxon-name-part>
            </tp:taxon-name><tp:taxon-authority>(Weise, 1905)</tp:taxon-authority></tp:nomenclature><tp:treatment-sec sec-type="host" id="SECID0E21JM"><title>Host plant.</title><p><tp:taxon-name><tp:taxon-name-part taxon-name-part-type="family">Poaceae</tp:taxon-name-part></tp:taxon-name>: <italic><tp:taxon-name><tp:taxon-name-part taxon-name-part-type="genus" reg="Oryza">Oryza</tp:taxon-name-part><tp:taxon-name-part taxon-name-part-type="species" reg="sativa">sativa</tp:taxon-name-part></tp:taxon-name></italic> (Kimoto and Takizawa 1987).</p></tp:treatment-sec><tp:treatment-sec sec-type="Leaf mine" id="SECID0E12JM"><title>Leaf mine.</title><p>Unknown.</p></tp:treatment-sec></tp:taxon-treatment>
