# Supplementary material for: ﻿Diversity and host plant utilization of leaf-mining beetles of Chrysomeloidea (Coleoptera) in Japan
Source: Zookeys. 2025 May 16;1238:209–68. doi: 10.3897/zookeys.1238.124514 (PMC12102670; doi:10.3897/zookeys.1238.124514)
Supplement: XML Treatment for Notosacantha ihai [file zookeys.1238.124514-treatment68.xml]

<!DOCTYPE tp:taxon-treatment
  PUBLIC "-//TaxonX//DTD Taxonomic Treatment Publishing DTD v0 20100105//EN" "tax-treatment-NSO.dtd">
<tp:taxon-treatment xmlns:tp="http://www.plazi.org/taxpub"><tp:treatment-meta><kwd-group><label>Taxon classification</label><kwd>
                <named-content content-type="kingdom">Animalia</named-content>
              </kwd><kwd>
                <named-content content-type="order">Coleoptera</named-content>
              </kwd><kwd>
                <named-content content-type="family">Chrysomelidae</named-content>
              </kwd></kwd-group><mixed-citation publication-type="journal"><person-group><name><surname>Kato</surname><given-names>Makoto</given-names></name><name><surname>Imada</surname><given-names>Yume</given-names></name></person-group><article-title>﻿Diversity and host plant utilization of leaf-mining beetles of <tp:taxon-name><tp:taxon-name-part taxon-name-part-type="superfamily">Chrysomeloidea</tp:taxon-name-part></tp:taxon-name> (<tp:taxon-name><tp:taxon-name-part taxon-name-part-type="order">Coleoptera</tp:taxon-name-part></tp:taxon-name>) in Japan</article-title><source>Zookeys</source><day>16</day><month>05</month><year>2025</year><volume>1238</volume><fpage>209</fpage><lpage>268</lpage><pub-id pub-id-type="doi">10.3897/zookeys.1238.124514</pub-id></mixed-citation></tp:treatment-meta><tp:nomenclature><label>﻿</label><tp:taxon-name>
              <object-id xmlns:xlink="http://www.w3.org/1999/xlink" content-type="arpha" xlink:type="simple">AE67ED2B-9289-5B4C-BA64-EC2901FC6073</object-id>
              <tp:taxon-name-part taxon-name-part-type="genus" reg="Notosacantha">Notosacantha</tp:taxon-name-part>
              <tp:taxon-name-part taxon-name-part-type="species" reg="ihai">ihai</tp:taxon-name-part>
            </tp:taxon-name><tp:taxon-authority>Chûjô, 1958</tp:taxon-authority><xref ref-type="fig" rid="F20">Fig. 20A–Y</xref></tp:nomenclature><tp:treatment-sec sec-type="host" id="SECID0E54JM"><title>Host plant.</title><p><tp:taxon-name><tp:taxon-name-part taxon-name-part-type="family">Proteaceae</tp:taxon-name-part></tp:taxon-name>: <italic><tp:taxon-name><tp:taxon-name-part taxon-name-part-type="genus" reg="Helicia">Helicia</tp:taxon-name-part><tp:taxon-name-part taxon-name-part-type="species" reg="cochinchinensis">cochinchinensis</tp:taxon-name-part></tp:taxon-name></italic> Lour.; <tp:taxon-name><tp:taxon-name-part taxon-name-part-type="family">Pentaphylacaceae</tp:taxon-name-part></tp:taxon-name>: <italic><tp:taxon-name><tp:taxon-name-part taxon-name-part-type="genus" reg="Adinandra">Adinandra</tp:taxon-name-part><tp:taxon-name-part taxon-name-part-type="species" reg="ryukyuensis">ryukyuensis</tp:taxon-name-part></tp:taxon-name></italic> Masam., <italic><tp:taxon-name><tp:taxon-name-part taxon-name-part-type="genus" reg="Eurya">Eurya</tp:taxon-name-part><tp:taxon-name-part taxon-name-part-type="species" reg="japonica">japonica</tp:taxon-name-part></tp:taxon-name></italic> Thunb.; <tp:taxon-name><tp:taxon-name-part taxon-name-part-type="family">Theaceae</tp:taxon-name-part></tp:taxon-name>: <italic><tp:taxon-name><tp:taxon-name-part taxon-name-part-type="genus" reg="Schima">Schima</tp:taxon-name-part><tp:taxon-name-part taxon-name-part-type="species" reg="liukiuensis">liukiuensis</tp:taxon-name-part></tp:taxon-name></italic> Nakai; <tp:taxon-name><tp:taxon-name-part taxon-name-part-type="family">Staphyleaceae</tp:taxon-name-part></tp:taxon-name>: <italic><tp:taxon-name><tp:taxon-name-part taxon-name-part-type="genus" reg="Turpinia">Turpinia</tp:taxon-name-part><tp:taxon-name-part taxon-name-part-type="species" reg="ternata">ternata</tp:taxon-name-part></tp:taxon-name></italic> Nakai; <tp:taxon-name><tp:taxon-name-part taxon-name-part-type="family">Melastomataceae</tp:taxon-name-part></tp:taxon-name>: <italic><tp:taxon-name><tp:taxon-name-part taxon-name-part-type="genus" reg="Bredia">Bredia</tp:taxon-name-part><tp:taxon-name-part taxon-name-part-type="species" reg="okinawensis">okinawensis</tp:taxon-name-part></tp:taxon-name></italic> (Matsum.), <italic><tp:taxon-name><tp:taxon-name-part taxon-name-part-type="genus" reg="Bredia">B.</tp:taxon-name-part><tp:taxon-name-part taxon-name-part-type="species" reg="yaeyamensis">yaeyamensis</tp:taxon-name-part></tp:taxon-name></italic> (Matsum.); <tp:taxon-name><tp:taxon-name-part taxon-name-part-type="family">Symplocaceae</tp:taxon-name-part></tp:taxon-name>: <italic><tp:taxon-name><tp:taxon-name-part taxon-name-part-type="genus" reg="Symplocos">Symplocos</tp:taxon-name-part><tp:taxon-name-part taxon-name-part-type="species" reg="glauca">glauca</tp:taxon-name-part></tp:taxon-name></italic> (Thunb.), <italic><tp:taxon-name><tp:taxon-name-part taxon-name-part-type="genus" reg="Symplocos">S.</tp:taxon-name-part><tp:taxon-name-part taxon-name-part-type="species" reg="sonoharae">sonoharae</tp:taxon-name-part></tp:taxon-name></italic> Koidz.; <tp:taxon-name><tp:taxon-name-part taxon-name-part-type="family">Loganiaceae</tp:taxon-name-part></tp:taxon-name>: <italic><tp:taxon-name><tp:taxon-name-part taxon-name-part-type="genus" reg="Gardneria">Gardneria</tp:taxon-name-part><tp:taxon-name-part taxon-name-part-type="species" reg="liukiuensis">liukiuensis</tp:taxon-name-part></tp:taxon-name></italic> Hatus. All these plants are woody plants having coriaceous evergreen leaves.</p></tp:treatment-sec><tp:treatment-sec sec-type="Leaf mine" id="SECID0EVCKM"><title>Leaf mine.</title><p>Upper-layer linear-blotch, often radiate mine on mature leaf (Fig. <xref ref-type="fig" rid="F20">20D, F–H, J–L, N–P, R–T, V–W, Y</xref>). The mine often has blind ends and branches, and the outline of the mine is often undulated. The larva sometimes relocates its mine. Frass is granular, often discharged outside from slit made by the larva. The fully grown larva pupates in the mine, especially in the mine newly constructed for pupation.</p><fig id="F20" position="float" orientation="portrait"><object-id xmlns:xlink="http://www.w3.org/1999/xlink" content-type="doi" xlink:type="simple">10.3897/zookeys.1238.124514.figure20</object-id><object-id xmlns:xlink="http://www.w3.org/1999/xlink" content-type="arpha" xlink:type="simple">66649ED2-B316-527D-A731-B3B487026F10</object-id><label>Figure 20.</label><caption><p>Adult habitus and leaf mines of <italic><tp:taxon-name><tp:taxon-name-part taxon-name-part-type="genus" reg="Notosacantha">Notosacantha</tp:taxon-name-part><tp:taxon-name-part taxon-name-part-type="species" reg="ihai">ihai</tp:taxon-name-part></tp:taxon-name></italic> on various host plants <bold>A–D</bold><italic><tp:taxon-name><tp:taxon-name-part taxon-name-part-type="genus" reg="Turpinia">Turpinia</tp:taxon-name-part><tp:taxon-name-part taxon-name-part-type="species" reg="ternata">ternata</tp:taxon-name-part></tp:taxon-name></italic> at Mt. Yuwan, Amami-ôshima, Kagoshima Pref. <bold>E, F</bold><italic><tp:taxon-name><tp:taxon-name-part taxon-name-part-type="genus" reg="Symplocos">Symplocos</tp:taxon-name-part><tp:taxon-name-part taxon-name-part-type="species" reg="glauca">glauca</tp:taxon-name-part></tp:taxon-name></italic> at Yona, Kunigami, Okinawa Pref. <bold>G</bold><italic><tp:taxon-name><tp:taxon-name-part taxon-name-part-type="genus" reg="Symplocos">Symplocos</tp:taxon-name-part><tp:taxon-name-part taxon-name-part-type="species" reg="sonoharae">sonoharae</tp:taxon-name-part></tp:taxon-name></italic> at Mt. Yuwan, Amami-ôshima, Kagoshima Pref. <bold>H</bold><italic><tp:taxon-name><tp:taxon-name-part taxon-name-part-type="genus" reg="Gardneria">Gardneria</tp:taxon-name-part><tp:taxon-name-part taxon-name-part-type="species" reg="nutans">nutans</tp:taxon-name-part></tp:taxon-name></italic> at Mt. Nishime, Kunigami, Okinawa Pref. <bold>I, J</bold><italic><tp:taxon-name><tp:taxon-name-part taxon-name-part-type="genus" reg="Eurya">Eurya</tp:taxon-name-part><tp:taxon-name-part taxon-name-part-type="species" reg="japonica">japonica</tp:taxon-name-part></tp:taxon-name></italic> at Mt. Nishime, Kunigami, Okinawa Pref. <bold>K</bold><italic><tp:taxon-name><tp:taxon-name-part taxon-name-part-type="genus" reg="Eurya">Eurya</tp:taxon-name-part><tp:taxon-name-part taxon-name-part-type="species" reg="japonica">japonica</tp:taxon-name-part></tp:taxon-name></italic> at Yona, Kunigami, Okinawa Pref. <bold>L</bold><italic><tp:taxon-name><tp:taxon-name-part taxon-name-part-type="genus" reg="Schima">Schima</tp:taxon-name-part><tp:taxon-name-part taxon-name-part-type="species" reg="wallichii">wallichii</tp:taxon-name-part></tp:taxon-name></italic> at Mt. Yuwan, Amami-ôhsima, Kagoshima Pref. <bold>M–P</bold><italic><tp:taxon-name><tp:taxon-name-part taxon-name-part-type="genus" reg="Adinandra">Adinandra</tp:taxon-name-part><tp:taxon-name-part taxon-name-part-type="species" reg="ryukyuensis">ryukyuensis</tp:taxon-name-part></tp:taxon-name></italic> at Yona, Kunigami, Okinawa Pref. <bold>Q–T</bold><italic><tp:taxon-name><tp:taxon-name-part taxon-name-part-type="genus" reg="Helicia">Helicia</tp:taxon-name-part><tp:taxon-name-part taxon-name-part-type="species" reg="cochinchinensis">cochinchinensis</tp:taxon-name-part></tp:taxon-name></italic> at Yona, Kunigami, Okinawa Pref. <bold>U–W</bold><italic><tp:taxon-name><tp:taxon-name-part taxon-name-part-type="genus" reg="Bredia">Bredia</tp:taxon-name-part><tp:taxon-name-part taxon-name-part-type="species" reg="okinawensis">okinawensis</tp:taxon-name-part></tp:taxon-name></italic> at Mt. Nishime, Kunigami, Okinawa <bold>X, Y</bold><italic><tp:taxon-name><tp:taxon-name-part taxon-name-part-type="genus" reg="Bredia">Bredia</tp:taxon-name-part><tp:taxon-name-part taxon-name-part-type="species" reg="yaeyamensis">yaeyamensis</tp:taxon-name-part></tp:taxon-name></italic> at Komi, Iriomote Is., Okinawa Pref.</p></caption><graphic xmlns:xlink="http://www.w3.org/1999/xlink" xlink:href="zookeys-1238-209_article-124514__-g020.jpg" position="float" orientation="portrait" xlink:type="simple" id="oo_1331575.jpg"><uri content-type="original_file" xlink:type="simple">https://binary.pensoft.net/fig/1331575</uri></graphic></fig></tp:treatment-sec><tp:treatment-sec sec-type="material" id="SECID0EKJKM"><title>Material examined.</title><p>• 1 adult, Mt. Yuwan, Uken, Amami-ôshima Is., Kagoshima Pref., 25-V-2017 (as larva on <italic><tp:taxon-name><tp:taxon-name-part taxon-name-part-type="genus" reg="Turpinia">Turpinia</tp:taxon-name-part><tp:taxon-name-part taxon-name-part-type="species" reg="ternata">ternata</tp:taxon-name-part></tp:taxon-name></italic>), emerged on 15–18-VI-2017 (Fig. <xref ref-type="fig" rid="F20">20A–D</xref>); • 1 adult, Yona, Kunigami, Okinawa Is., Okinawa Pref., 19-V-2011 (as larva on <italic><tp:taxon-name><tp:taxon-name-part taxon-name-part-type="genus" reg="Symplocos">Symplocos</tp:taxon-name-part><tp:taxon-name-part taxon-name-part-type="species" reg="glauca">glauca</tp:taxon-name-part></tp:taxon-name></italic>), emerged on 13-VI-2011 (Fig. <xref ref-type="fig" rid="F20">20E, F</xref>); • 2 adults, Mt. Yuwan, Uken, Amami-ôshima Is., Kagoshima Pref., 29-IV-2005 (as larva on <italic><tp:taxon-name><tp:taxon-name-part taxon-name-part-type="genus" reg="Symplocos">Symplocos</tp:taxon-name-part><tp:taxon-name-part taxon-name-part-type="species" reg="sonoharae">sonoharae</tp:taxon-name-part></tp:taxon-name></italic>), emerged on 25-V-2005 (Fig. <xref ref-type="fig" rid="F20">20G</xref>); • 2 leaf mines, Mt. Nishime, Kunigami, Okinawa Pref., 17-III-2020 on <italic><tp:taxon-name><tp:taxon-name-part taxon-name-part-type="genus" reg="Gardneria">Gardneria</tp:taxon-name-part><tp:taxon-name-part taxon-name-part-type="species" reg="liukiuensis">liukiuensis</tp:taxon-name-part></tp:taxon-name></italic> (Fig. <xref ref-type="fig" rid="F20">20H</xref>); • 1 adult, Mt. Nishime, Kunigami, Okinawa Is., Okinawa Pref., 17-III-2020 (as larva on <tp:taxon-name><tp:taxon-name-part taxon-name-part-type="genus" reg="Eurya">Eurya</tp:taxon-name-part><tp:taxon-name-part taxon-name-part-type="species" reg="japonica">japonica</tp:taxon-name-part><tp:taxon-name-part taxon-name-part-type="infraspecific-rank">var.</tp:taxon-name-part><tp:taxon-name-part taxon-name-part-type="variety" reg="japonica">japonica</tp:taxon-name-part></tp:taxon-name>), emerged on 9-V-2020 (Fig. <xref ref-type="fig" rid="F20">20I–K</xref>); • 2 leaf mines, Mt. Yuwan, Uken, Amami-ôshima Is., Kagoshima Pref., 23-XI-2023 on <italic><tp:taxon-name><tp:taxon-name-part taxon-name-part-type="genus" reg="Schima">Schima</tp:taxon-name-part><tp:taxon-name-part taxon-name-part-type="species" reg="liukiuensis">liukiuensis</tp:taxon-name-part></tp:taxon-name></italic> (Fig. <xref ref-type="fig" rid="F20">20L</xref>); • 2 adults, Yona, Kunigami, Okinawa Is., Okinawa Pref., 29-III-2018 (as larva on <italic><tp:taxon-name><tp:taxon-name-part taxon-name-part-type="genus" reg="Adinandra">Adinandra</tp:taxon-name-part><tp:taxon-name-part taxon-name-part-type="species" reg="ryukyuensis">ryukyuensis</tp:taxon-name-part></tp:taxon-name></italic>), emerged on 4–9-V-2018 (Fig. <xref ref-type="fig" rid="F20">20M–P</xref>); • 3 adults, Yona, Kunigami, Okinawa Is., Okinawa Pref., 28-III-2018 (as larva on <italic><tp:taxon-name><tp:taxon-name-part taxon-name-part-type="genus" reg="Helicia">Helicia</tp:taxon-name-part><tp:taxon-name-part taxon-name-part-type="species" reg="cochinchinensis">cochinchinensis</tp:taxon-name-part></tp:taxon-name></italic>), emerged on 30-IV–5-V-2018 (Fig. <xref ref-type="fig" rid="F20">20Q–T</xref>); • 1 adult, Mt. Nishime, Kunigami, Okinawa Is., Okinawa Pref., 17-III-2020 (as larva on <italic><tp:taxon-name><tp:taxon-name-part taxon-name-part-type="genus" reg="Bredia">Bredia</tp:taxon-name-part><tp:taxon-name-part taxon-name-part-type="species" reg="okinawensis">okinawensis</tp:taxon-name-part></tp:taxon-name></italic>), emerged on 1-V-2020 (Fig. <xref ref-type="fig" rid="F20">20U–W</xref>); • 1 adult, Komi, Iriomote Is., Yaeyama, Okinawa Pref., 28-III-2018 (as larva on <italic><tp:taxon-name><tp:taxon-name-part taxon-name-part-type="genus" reg="Adinandra">Adinandra</tp:taxon-name-part><tp:taxon-name-part taxon-name-part-type="species" reg="ryukyuensis">ryukyuensis</tp:taxon-name-part></tp:taxon-name></italic>), emerged on 4-IV-2018 (Fig. <xref ref-type="fig" rid="F20">20X, Y</xref>).</p></tp:treatment-sec></tp:taxon-treatment>
