# Supplementary material for: ﻿Diversity and host plant utilization of leaf-mining beetles of Chrysomeloidea (Coleoptera) in Japan
Source: Zookeys. 2025 May 16;1238:209–68. doi: 10.3897/zookeys.1238.124514 (PMC12102670; doi:10.3897/zookeys.1238.124514)
Supplement: XML Treatment for Notosacantha nishiyamai [file zookeys.1238.124514-treatment70.xml]

<!DOCTYPE tp:taxon-treatment
  PUBLIC "-//TaxonX//DTD Taxonomic Treatment Publishing DTD v0 20100105//EN" "tax-treatment-NSO.dtd">
<tp:taxon-treatment xmlns:tp="http://www.plazi.org/taxpub"><tp:treatment-meta><kwd-group><label>Taxon classification</label><kwd>
                <named-content content-type="kingdom">Animalia</named-content>
              </kwd><kwd>
                <named-content content-type="order">Coleoptera</named-content>
              </kwd><kwd>
                <named-content content-type="family">Chrysomelidae</named-content>
              </kwd></kwd-group><mixed-citation publication-type="journal"><person-group><name><surname>Kato</surname><given-names>Makoto</given-names></name><name><surname>Imada</surname><given-names>Yume</given-names></name></person-group><article-title>﻿Diversity and host plant utilization of leaf-mining beetles of <tp:taxon-name><tp:taxon-name-part taxon-name-part-type="superfamily">Chrysomeloidea</tp:taxon-name-part></tp:taxon-name> (<tp:taxon-name><tp:taxon-name-part taxon-name-part-type="order">Coleoptera</tp:taxon-name-part></tp:taxon-name>) in Japan</article-title><source>Zookeys</source><day>16</day><month>05</month><year>2025</year><volume>1238</volume><fpage>209</fpage><lpage>268</lpage><pub-id pub-id-type="doi">10.3897/zookeys.1238.124514</pub-id></mixed-citation></tp:treatment-meta><tp:nomenclature><label>﻿</label><tp:taxon-name>
              <object-id xmlns:xlink="http://www.w3.org/1999/xlink" content-type="arpha" xlink:type="simple">D62CE543-7F55-5EAC-A2A6-DA5944D53884</object-id>
              <tp:taxon-name-part taxon-name-part-type="genus" reg="Notosacantha">Notosacantha</tp:taxon-name-part>
              <tp:taxon-name-part taxon-name-part-type="species" reg="nishiyamai">nishiyamai</tp:taxon-name-part>
            </tp:taxon-name><tp:taxon-authority>Komiya, 2002</tp:taxon-authority><xref ref-type="fig" rid="F21">Fig. 21G–O</xref></tp:nomenclature><tp:treatment-sec sec-type="host" id="SECID0E1YKM"><title>Host plant.</title><p><tp:taxon-name><tp:taxon-name-part taxon-name-part-type="family">Rubiaceae</tp:taxon-name-part></tp:taxon-name>: <italic><tp:taxon-name><tp:taxon-name-part taxon-name-part-type="genus" reg="Coptosapelta">Coptosapelta</tp:taxon-name-part><tp:taxon-name-part taxon-name-part-type="species" reg="diffusa">diffusa</tp:taxon-name-part></tp:taxon-name></italic> (Champ. ex Benth.), <italic><tp:taxon-name><tp:taxon-name-part taxon-name-part-type="genus" reg="Gardenia">Gardenia</tp:taxon-name-part><tp:taxon-name-part taxon-name-part-type="species" reg="jasminoides">jasminoides</tp:taxon-name-part></tp:taxon-name></italic>, <italic><tp:taxon-name><tp:taxon-name-part taxon-name-part-type="genus" reg="Randia">Randia</tp:taxon-name-part><tp:taxon-name-part taxon-name-part-type="species" reg="canthioides">canthioides</tp:taxon-name-part></tp:taxon-name></italic> Champ. ex Benth, <italic><tp:taxon-name><tp:taxon-name-part taxon-name-part-type="genus" reg="Tarenna">Tarenna</tp:taxon-name-part><tp:taxon-name-part taxon-name-part-type="species" reg="gracilipes">gracilipes</tp:taxon-name-part></tp:taxon-name></italic> Ohwi.</p></tp:treatment-sec><tp:treatment-sec sec-type="Leaf mine" id="SECID0ER1KM"><title>Leaf mine.</title><p>Upper-layer linear-blotch, often radiate mine on mature leaf (Fig. <xref ref-type="fig" rid="F21">21J–K, N–O</xref>). The mine often has blind ends and branches. The larva sometimes relocates its mine. Frass is granular, often discharged outside from slit made by the larva. The fully grown larva pupates in a pupation site in the mine along the midrib, where upper layer of the leaf is kept intact and green (Fig. <xref ref-type="fig" rid="F21">21O</xref>).</p></tp:treatment-sec><tp:treatment-sec sec-type="material" id="SECID0E12KM"><title>Material examined.</title><p>• 1 adult, Mt. Nekumachiji, Ôgimi, Okinawa Is. Okinawa Pref., 30-III-2018 (as larva on <italic><tp:taxon-name><tp:taxon-name-part taxon-name-part-type="genus" reg="Tarenna">Tarenna</tp:taxon-name-part><tp:taxon-name-part taxon-name-part-type="species" reg="gracilipes">gracilipes</tp:taxon-name-part></tp:taxon-name></italic>), emerged on 2-V-2018 (Fig. <xref ref-type="fig" rid="F21">21G–J</xref>); • 1 adult, Mt. Nishime, Kunigami, Okinawa Is., Okinawa Pref., 22-XII-1989 (as larva on <italic><tp:taxon-name><tp:taxon-name-part taxon-name-part-type="genus" reg="Gardenia">Gardenia</tp:taxon-name-part><tp:taxon-name-part taxon-name-part-type="species" reg="jasminoides">jasminoides</tp:taxon-name-part></tp:taxon-name></italic>), emerged on ?-IV-1990; • 2 leaf mines, Yona, Kunigami, Okinawa Is., Okinawa Pref., 29-III-2019 on <italic><tp:taxon-name><tp:taxon-name-part taxon-name-part-type="genus" reg="Coptosapelta">Coptosapelta</tp:taxon-name-part><tp:taxon-name-part taxon-name-part-type="species" reg="diffusa">diffusa</tp:taxon-name-part></tp:taxon-name></italic> (Fig. <xref ref-type="fig" rid="F21">21K</xref>); • 2 adults, Yona, Kunigami, Okinawa Is., Okinawa Pref., 29-III-2018 (as larva on <italic><tp:taxon-name><tp:taxon-name-part taxon-name-part-type="genus" reg="Randia">Randia</tp:taxon-name-part><tp:taxon-name-part taxon-name-part-type="species" reg="canthioides">canthioides</tp:taxon-name-part></tp:taxon-name></italic>), emerged on 3-V-2018 (Fig. <xref ref-type="fig" rid="F21">21L–O</xref>).</p></tp:treatment-sec><tp:treatment-sec><!--Section generated to contain objects referenced in tp:taxon-treatment.--><fig id="F21" position="float" orientation="portrait"><object-id xmlns:xlink="http://www.w3.org/1999/xlink" content-type="doi" xlink:type="simple">10.3897/zookeys.1238.124514.figure21</object-id><object-id xmlns:xlink="http://www.w3.org/1999/xlink" content-type="arpha" xlink:type="simple">A82FA13D-281A-5230-90FF-A1BC40308AFB</object-id><label>Figure 21.</label><caption><p>Habitus and leaf mines of two <italic><tp:taxon-name><tp:taxon-name-part taxon-name-part-type="genus" reg="Notosacantha">Notosacantha</tp:taxon-name-part></tp:taxon-name></italic> species <bold>A–F</bold><italic><tp:taxon-name><tp:taxon-name-part taxon-name-part-type="genus" reg="Notosacantha">Notosacantha</tp:taxon-name-part><tp:taxon-name-part taxon-name-part-type="species" reg="loochooana">loochooana</tp:taxon-name-part></tp:taxon-name></italic><bold>G–O</bold><italic><tp:taxon-name><tp:taxon-name-part taxon-name-part-type="genus" reg="Notosacantha">N.</tp:taxon-name-part><tp:taxon-name-part taxon-name-part-type="species" reg="nishiyamai">nishiyamai</tp:taxon-name-part></tp:taxon-name></italic><bold>A, G, L</bold> dorsal <bold>B, H</bold> lateral <bold>C, I</bold> frontal view of adults <bold>M</bold> exuvia <bold>D, F, J, K, N, O</bold> leaf mines. Host plants <bold>A–D</bold><italic><tp:taxon-name><tp:taxon-name-part taxon-name-part-type="genus" reg="Gardenia">Gardenia</tp:taxon-name-part><tp:taxon-name-part taxon-name-part-type="species" reg="jasminoides">jasminoides</tp:taxon-name-part></tp:taxon-name></italic> at Nagakumo-toge, Amami-ôshima, Kagoshima Pref. <bold>E, F</bold><italic><tp:taxon-name><tp:taxon-name-part taxon-name-part-type="genus" reg="Itea">Itea</tp:taxon-name-part><tp:taxon-name-part taxon-name-part-type="species" reg="oldhamii">oldhamii</tp:taxon-name-part></tp:taxon-name></italic> at Higashinakama, Amami-ôshima Is., Kagoshima Pref. <bold>G–J</bold><italic><tp:taxon-name><tp:taxon-name-part taxon-name-part-type="genus" reg="Tarenna">Tarenna</tp:taxon-name-part><tp:taxon-name-part taxon-name-part-type="species" reg="gracilipes">gracilipes</tp:taxon-name-part></tp:taxon-name></italic> at Nekumachiji, Ôgimi, Okinawa Pref. <bold>K</bold><italic><tp:taxon-name><tp:taxon-name-part taxon-name-part-type="genus" reg="Coptosapelta">Coptosapelta</tp:taxon-name-part><tp:taxon-name-part taxon-name-part-type="species" reg="diffusa">diffusa</tp:taxon-name-part></tp:taxon-name></italic> at Yona, Kunigami, Okinawa Pref. <bold>L–O</bold><italic><tp:taxon-name><tp:taxon-name-part taxon-name-part-type="genus" reg="Randia">Randia</tp:taxon-name-part><tp:taxon-name-part taxon-name-part-type="species" reg="canthioides">canthioides</tp:taxon-name-part></tp:taxon-name></italic> at Yona, Kunigami, Okinawa Pref.</p></caption><graphic xmlns:xlink="http://www.w3.org/1999/xlink" xlink:href="zookeys-1238-209_article-124514__-g021.jpg" position="float" orientation="portrait" xlink:type="simple" id="oo_1331576.jpg"><uri content-type="original_file" xlink:type="simple">https://binary.pensoft.net/fig/1331576</uri></graphic></fig></tp:treatment-sec></tp:taxon-treatment>
